# Supplementary material for: Comparison of Algorithms for Prediction of Protein Structural Features from Evolutionary Data
Source: PLoS One. 2016 Mar 10;11(3):e0150769. doi: 10.1371/journal.pone.0150769 (PMC4786192; doi:10.1371/journal.pone.0150769)
Supplement: S1 Fig — The identities of the proteins is stated in columns 1 and 2 of Table 2. Software developed for this paper is all available free of charge to interested users. The source code for the fortran program (predcon.f) which calculates the MCC scores from the input data is provided and users are strongly advised to peruse this file before use making note of the comments and the default names of the input files. Examples of the input files are provided for the purposes of getting the correct format. The program should be run once for each cutoff value and it is advisable to rename the output files using a filename that incorporates that value A shellscript (renumber) is provided to help with that and an awkscript (awkward) is provided to enable the different measurements (CMA, VRN, etc.) to be corrected for the random (RND) scores. The correct command for compilation of predcon.f under Linux is: gfortran -Wall -O3 -ffixed-line-length-132 -o predcon.exe predcon.f (GZ) [file pone.0150769.s001.gz]

Archive with 9 entries (9 files):
- FigA.eps
- FigB.eps
- FigC.eps
- FigD.eps
- FigE.eps
- FigF.eps
- FigG.eps
- FigH.eps
- FigI.eps
