# Supplementary material for: Comparison of Algorithms for Prediction of Protein Structural Features from Evolutionary Data
Source: PLoS One. 2016 Mar 10;11(3):e0150769. doi: 10.1371/journal.pone.0150769 (PMC4786192; doi:10.1371/journal.pone.0150769)
Supplement: S1 Software — It goes without saying that no commercial use may be made of these programs or scripts in whole or in part without express permission of the author. (GZ) [file pone.0150769.s002.gz]

Archive with 11 entries (11 files):
- awkward
- information
- predcon.exe
- predcon.f
- QCMA
- QENT
- QOLM
- QP2P
- QRND
- QVAR
- renumscript
