# Supplementary material for: Comparison of Algorithms for Prediction of Protein Structural Features from Evolutionary Data
Source: PLoS One. 2016 Mar 10;11(3):e0150769. doi: 10.1371/journal.pone.0150769 (PMC4786192; doi:10.1371/journal.pone.0150769)
Supplement: S1 Software — It goes without saying that no commercial use may be made of these programs or scripts in whole or in part without express permission of the author. (GZ) [file pone.0150769.s002.gz › awkward]

{ if (FNR>=1) {
    { getline < "rndp" ; r1=$1;r2=$2;r3=$3;r4=$4;r5=$5;r6=$6;r7=$7;r8=$8;r9=$9}
    { getline < "cmap" ; c1=$1;c2=$2;c3=$3;c4=$4;c5=$5;c6=$6;c7=$7;c8=$8;c9=$9;c10=$10}
    print c1,c2,c3,c4,c5,c6,c7,c8,c9,c10,c6-r6
}}
