# Supplementary material for: Comparison of Algorithms for Prediction of Protein Structural Features from Evolutionary Data
Source: PLoS One. 2016 Mar 10;11(3):e0150769. doi: 10.1371/journal.pone.0150769 (PMC4786192; doi:10.1371/journal.pone.0150769)
Supplement: S1 Software — It goes without saying that no commercial use may be made of these programs or scripts in whole or in part without express permission of the author. (GZ) [file pone.0150769.s002.gz › information]

                                             Thank you for using program PREDCON
                                                      Please note the following:
Permission to use this program for research purposes only is granted on the foll
       The program is issued free of charge but may not be redistributed without
                                         the permission of the copyright holder.
         Users may make changes to the source code to suit personal preferences.
        Strictly NO commercial use of this program in its orignal form or as any
          regonizable variant. Tnclusion in or linkage to commercial software is
        strictly forbidden and penalites will be imposed if this rule is broken.
                         Proper acknowledgement must be made in publications to:
                  Bywater RP. Comparison of algorithms for prediction of protein
                     structural features from evolutionary data. PLos ONE (2016)
