# Supplementary material for: Comparison of Algorithms for Prediction of Protein Structural Features from Evolutionary Data
Source: PLoS One. 2016 Mar 10;11(3):e0150769. doi: 10.1371/journal.pone.0150769 (PMC4786192; doi:10.1371/journal.pone.0150769)
Supplement: S1 Software — It goes without saying that no commercial use may be made of these programs or scripts in whole or in part without express permission of the author. (GZ) [file pone.0150769.s002.gz › predcon.f]

C*****************************************************************************
        program predcon
C Predicts residue-residue contacts according to SVB, P2P, VRN, KOL and MRC
C*****************************************************************************
C Predicts residue-residue contacts according to SVB, P2P, VAR/ENT and KOL 
C (c) 2016 Robert P Bywater
C Permission to use this program for research purposes only is hereby granted 
C on the following terms:
C 
C The program is issued free of charge but may not be redistributed without
C the permission of the copyright holder.
C Users may make changes to the source code to suit personal preferences.
C Strictly NO commercial use of this program in its orignal form or as any
C regonizable variant. Tnclusion in or linkage to commercial software is
C strictly forbidden and penalites will be imposed if this rule is broken.
C Proper acknowledgement must be made in publications to: 
C Bywater RP Comparison of algorithms for prediction of protein structural  
C features from evolutionary data. PLos ONE (2016) 
C*****************************************************************************

        integer                nresmax,nijmax
        parameter              (nresmax=1000,nijmax=1000000)
 
        integer                iresnum(nijmax),iloop
        integer                ipair,npairs,mpairs,jpairs
        integer                i,j,k,l
        integer                ires,nres
        integer                idis(nijmax,2)
        integer                isvb(nijmax,2)
        integer                ip2p(nijmax,2)
        integer                ivrn(nijmax,2)
        integer                ikol(nijmax,2)
        integer                icma(nijmax,2)
        integer                irnd(nijmax,2)

        real*8                 coords(nijmax,3)
        real*8                 cutoff
        real*8                 distance,distance2
        real*8                 deltax,deltay,deltaz
        real*8                 dis(nijmax)
        real*8                 p2pcorr(nijmax)

        character*1            chain(nijmax)
        character*3            restype(nijmax)
        character*4            atomtype(nijmax)
        character*80           buffer

        character*3            restipe(20)

        real*8                 resscr(400)
        real*8                 resprscr

        integer                itp   ! true positives
        integer                ifpfn ! all false hits both +ve & -ve
        integer                ifp   ! false positives
        integer                ifn   ! false negatives
        integer                itn   ! true negatives
        integer                itot  ! total hits

        real*8                 mcc   ! Matthews Correlation Coefficient
        real*8                 colm(nijmax)
        real*8                 var(nijmax),ent(nijmax)

        data restipe/
     &  'ALA','CYS','ASP','GLU','PHE','GLY','HIS','ILE','LYS','LEU',
     &  'MET','ASN','PRO','GLN','ARG','SER','THR','VAL','TRP','TYR'/
        
        data resscr/    
     &  0.5,0.9,0.3,0.3,1.4,0.3,0.6,1.3,0.3,1.3,1.1,0.4,0.5,0.5,0.5,0.4,0.6,1.1,1.4,1.3,
     &  0.9,9.6,0.6,0.5,2.6,0.7,1.8,1.8,0.6,1.7,1.5,0.7,1.0,0.8,0.8,0.8,0.8,1.7,2.7,2.2,
     &  0.3,0.6,0.5,0.3,0.5,0.4,1.1,0.5,1.0,0.4,0.5,0.7,0.4,0.5,1.5,0.6,0.5,0.4,1.1,1.2,
     &  0.3,0.4,0.4,0.4,0.8,0.3,1.0,0.6,1.1,0.6,0.7,0.6,0.5,0.6,1.5,0.5,0.6,0.5,1.2,1.3,
     &  1.4,2.4,0.6,0.7,4.3,0.9,1.4,3.3,0.7,3.2,2.8,0.8,1.3,1.1,1.4,0.9,1.1,2.6,4.1,3.1,
     &  0.4,0.6,0.4,0.3,1.0,0.4,0.6,0.6,0.5,0.6,0.7,0.6,0.4,0.5,0.7,0.4,0.5,0.6,1.1,1.0,
     &  0.7,1.5,1.4,1.1,1.2,0.7,2.2,1.1,0.7,1.2,1.6,0.8,0.6,0.9,1.1,1.0,1.0,0.9,2.3,1.9,
     &  1.4,1.7,0.5,0.6,3.4,0.6,1.1,3.5,0.6,3.2,2.6,0.6,0.9,0.8,1.0,0.7,1.1,2.7,3.2,2.8,
     &  0.3,0.6,1.0,1.1,0.8,0.4,0.6,0.6,0.3,0.6,0.6,0.6,0.4,0.7,0.5,0.5,0.5,0.5,0.9,1.1,
     &  1.2,1.6,0.4,0.6,3.7,0.6,1.1,3.3,0.6,3.3,2.7,0.6,0.9,0.9,1.0,0.6,1.0,2.6,3.4,2.5,
     &  1.1,1.6,0.5,0.5,3.4,0.6,1.4,2.4,0.5,2.5,2.9,0.8,1.0,1.0,1.0,0.7,0.8,2.2,3.6,2.8,
     &  0.4,0.7,0.7,0.6,0.8,0.6,0.9,0.6,0.6,0.6,0.9,0.9,0.7,0.9,1.0,0.6,0.8,0.6,1.3,1.2,
     &  0.5,1.0,0.5,0.5,1.4,0.3,1.0,0.8,0.4,0.9,1.1,0.7,0.7,0.7,0.9,0.5,0.6,0.8,2.2,1.7,
     &  0.4,0.8,0.6,0.5,1.1,0.6,1.0,0.8,0.7,0.8,0.9,0.8,0.7,0.8,1.6,0.5,0.8,0.7,1.5,1.2,
     &  0.5,0.9,1.7,1.6,1.5,0.7,1.4,1.1,0.5,1.1,1.1,1.0,0.9,1.0,1.0,0.9,0.9,1.0,1.9,1.9,
     &  0.3,0.6,0.5,0.5,0.8,0.3,0.9,0.6,0.5,0.6,0.6,0.6,0.4,0.7,0.7,0.4,0.6,0.6,1.2,0.9,
     &  0.5,0.9,0.6,0.7,1.1,0.4,1.0,1.1,0.6,1.0,1.0,0.6,0.6,0.8,0.9,0.7,0.8,0.9,1.4,1.2,
     &  1.1,1.4,0.4,0.6,3.0,0.5,1.0,2.6,0.6,2.8,2.2,0.6,0.8,0.8,0.8,0.7,0.9,2.4,2.3,2.0,
     &  1.3,2.4,1.2,1.0,3.6,1.1,2.3,3.0,1.2,3.7,3.7,1.0,1.9,1.6,1.8,1.1,1.1,2.7,4.2,3.4,
     &  1.2,1.8,1.1,1.2,3.3,0.9,1.9,2.2,1.2,2.2,2.6,1.0,1.5,1.3,1.6,1.0,1.1,2.0,3.0,2.5/

 
C*****************************************************************************
C       Prompt for input file and read in sequence and store coordinates of CA atoms in an array
C*****************************************************************************
 
        open(unit=1,file='myprot.pdb',status='old',err=999)
         ires = 0
         do iloop = 1,nijmax
           read(1,120,end=122) buffer
120        format(a)
          if((buffer(1:4).eq.'ATOM').and.(buffer(14:15).eq.'CA'))then
            ires = ires+1            
            read(buffer,121) atomtype(ires),restype(ires),chain(ires),
     &                iresnum(ires),(coords(ires,j),j=1,3)
121         format(4x,2x,5x,2x,a3,1x,a3,1x,a1,i4,4x,3f8.3)
          endif
        enddo
122     continue
        close(1)
        nres = ires
        print *,'NRES: ',nres
 
C*****************************************************************************
!       Prompt for desired cutoff
C*****************************************************************************

150     write(*,151)
151     format('$ Desired cutoff for contacts in Å (<f4.1>) : ')
        read(*,152,err=150,end=999) cutoff
152     format(f4.1)

C***************************************************************************** 
C   DIS - Create array CA-CA distances
C***************************************************************************** 

        npairs=0
        ipair=0
       do i=2,nres
         do j=1,i-1
            if(iresnum(j).ne.iresnum(i))then        
              deltax=coords(i,1)-coords(j,1)
              deltay=coords(i,2)-coords(j,2)
              deltaz=coords(i,3)-coords(j,3)
              distance2=deltax**2+deltay**2+deltaz**2
              distance=sqrt(distance2)
              if(distance.lt.cutoff)then
                ipair=ipair+1
                dis(ipair)=distance
                idis(ipair,1)=j
                idis(ipair,2)=i
              endif
            endif
          enddo
        enddo
        npairs=ipair
        print *,'DIS pairs: ',npairs
        mpairs=npairs ! need that later, since ipair, npairs changes
        if(npairs.eq.0)then
          go to 999
        endif

C*****************************************************************************
C   SVB
C   Singer MS, Vriend G, Bywater RP (2002) 
C   Prediction of protein residue contacts with a PDB-derived likelihood matrix. 
C   Protein Eng 15(9):721-725.  
C*****************************************************************************

        npairs=0
        ipair=0
        do i = 1,nres
          do j=1,nres
            do k = 1,20
              do l = 1,20
                if((restype(i).eq.restipe(k)).and.(restype(j).eq.restipe(l)))then
                    resprscr = resscr((k-1)*20 - l)*resscr((l-1)*20 - k)
                  if(resprscr.gt.7.5)then
                    ipair = ipair + 1
                    isvb(ipair,1)=i
                    isvb(ipair,2)=j
                  endif
                endif
              enddo
            enddo
          enddo
        enddo
        npairs = ipair
        print *,'SVB pairs: ',npairs
        jpairs=npairs ! needed for scoring
        if(npairs.eq.0)then
          goto 999
        endif

C - score SVB against DIS

        itp = 0
        do i=1,mpairs
          do j=1,jpairs
            if(idis(i,1).eq.isvb(j,1).and.idis(i,2).eq.isvb(j,2))then
              itp = itp +1
            endif
          enddo
        ifpfn = 0
          do j=1,jpairs
            if(idis(i,1).ne.isvb(j,1).and.idis(i,2).ne.isvb(j,2))then
              ifpfn = ifpfn +1
            endif
          enddo
        enddo
        itot = int((nres*(nres-1))*0.5)
        ifp = (ifpfn + (mpairs-jpairs))/2
        ifn = abs(ifpfn - (mpairs-jpairs))/2
        itn = itot - (itp+ifp+ifn)
        mcc = float(itp*itn-ifp*ifn)/sqrt(float(itp+ifp)*float(itp+ifn)*float(itn+ifp)*float(itn+ifn))
        open(unit=14,file='svb.prd',status='new') 
        write(14,1410) 'TP','FP','FN','TN','MCC','ACCY','PREC','SENSY'
        write(14,1411) itp,ifp,ifn,itn,mcc,float(itn-itp)/float(itp+ifp+ifn+itn),
     &  float(itp)/float(itp+ifp),float(itp)/float(itp+ifn)
1410    format(5(1x,a6))
1411    format(4(1x,i6),1x,f6.4,3(1x,f5.3))
        close(14)

C*****************************************************************************
C    P2P 
C    Eyal E, Frenkel-Morgenstern M, Sobolev V, Pietrokovski S (2007)
C    A pair-to-pair amino acids substitution matrix and its applications for protein structure prediction. 
C    Proteins 67:142-153.
C*****************************************************************************

        npairs=0
        ipair=0
        open(unit=5,file='QP2P',status='old')
        do iloop = 1,nijmax
          read(5,520,end=522) p2pcorr(iloop)
520       format(59x,f5.2)
          if(p2pcorr(iloop).gt.0.45)then
            ipair = ipair + 1
            read(5,521) ip2p(iloop,1),ip2p(iloop,2)
521         format(1x,i3,4x,i3)
            ip2p(ipair,1)=ip2p(iloop,1)
            ip2p(ipair,2)=ip2p(iloop,2)
          endif
        enddo
522     continue
        close(5)
        npairs = ipair
        print *,'P2P pairs: ',npairs
        jpairs=npairs ! needed for scoring
        if(npairs.eq.0)then
          goto 999
        endif

C - score P2P against DIS

        itp = 0
        do i=1,mpairs
          do j=1,jpairs
            if(idis(i,1).eq.ip2p(j,1).and.idis(i,2).eq.ip2p(j,2))then
              itp = itp +1
            endif
          enddo
        ifpfn = 0
          do j=1,jpairs
            if(idis(i,1).ne.ip2p(j,1).and.idis(i,2).ne.ip2p(j,2))then
              ifpfn = ifpfn +1
            endif
          enddo
        enddo
        itot = int((nres*(nres-1))*0.5)
        ifp = (ifpfn + (mpairs-jpairs))/2
        ifn = abs(ifpfn - (mpairs-jpairs))/2
        itn = itot - (itp+ifp+ifn)
        mcc = float(itp*itn-ifp*ifn)/sqrt(float(itp+ifp)*float(itp+ifn)*float(itn+ifp)*float(itn+ifn))
        open(unit=15,file='p2p.prd',status='new') 
        write(15,1510) 'TP','FP','FN','TN','MCC','ACCY','PREC','SENSY'
        write(15,1511) itp,ifp,ifn,itn,mcc,float(itn-itp)/float(itp+ifp+ifn+itn),
     &  float(itp)/float(itp+ifp),float(itp)/float(itp+ifn)
1510    format(5(1x,a6))
1511    format(4(1x,i6),1x,f6.4,3(1x,f5.3))
        close(15)

C*****************************************************************************
C   VRN - VARiability and ENTropy 
C   Oliveira L, Paiva PB, Paiva AC, G. Vriend G (2003) 
C   Identification of functionally conserved residues with the use of entropy-variability plots. 
C   Proteins 52:544–552 
C*****************************************************************************

        npairs=0
        ipair=0
        open(unit=7,file='QENT',status='old')
        do iloop = 1,nres
          read(7,702,iostat=integer) ent(iloop)
702       format(f5.3)
        enddo
        close(7)
        open(unit=8,file='QVAR',status='old')
        do iloop = 1,nres
          read(8,802,iostat=integer) var(iloop)
802      format(f5.2) ! NB var is type int in PHD files but is type REAL in tabfile
        enddo
        close(8)

C - find VRN pairs

        do i=2,nres
          do j=1,i-1
c the following cutoffs derived from Oliveira et al Proteins (2003) and tested in Bywater PLoS ONE (2015)
            if(
     &        (var(j).gt.2.00).and.(var(j).le.20.00).and.
     &        (ent(j).gt.0.50).and.(ent(j).lt.1.60).and.
     &        (var(i).gt.2.00).and.(var(i).le.20.00).and.
     &        (ent(i).gt.0.50).and.(ent(i).lt.1.60))then
              ipair=ipair+1
              ivrn(ipair,1)=j
              ivrn(ipair,2)=i
            endif
          enddo
        enddo
        npairs=ipair
        print *,'VRN pairs: ',npairs
        jpairs=npairs ! needed for scoring
        if(npairs.eq.0)then
          goto 999
        endif

C - score VRN against DIS

        itp = 0
        do i=1,mpairs
          do j=1,jpairs
            if(idis(i,1).eq.ivrn(j,1).and.idis(i,2).eq.ivrn(j,2))then
              itp = itp +1
            endif
          enddo
        ifpfn = 0
          do j=1,jpairs
            if(idis(i,1).ne.ivrn(j,1).and.idis(i,2).ne.ivrn(j,2))then
              ifpfn = ifpfn +1
            endif
          enddo
        enddo
        itot = int((nres*(nres-1))*0.5)
        ifp = (ifpfn + (mpairs-jpairs))/2
        ifn = abs(ifpfn - (mpairs-jpairs))/2
        itn = itot - (itp+ifp+ifn)
        mcc = float(itp*itn-ifp*ifn)/sqrt(float(itp+ifp)*float(itp+ifn)*float(itn+ifp)*float(itn+ifn))
        open(unit=18,file='vrn.prd',status='new')
        write(18,1810) 'TP','FP','FN','TN','MCC','ACCY','PREC','SENSY'
        write(18,1811) itp,ifp,ifn,itn,mcc,float(itn-itp)/float(itp+ifp+ifn+itn),
     &  float(itp)/float(itp+ifp),float(itp)/float(itp+ifn)
1810    format(5(1x,a6))
1811    format(4(1x,i6),1x,f6.4,3(1x,f5.3))
        close(18)

C*****************************************************************************
C   KOL - Kolmogorov complexity 
C   Bywater RP (2015) Prediction of protein structural features from sequence 
C   data based on Shannon entropy and Kolmogorov complexity. 
C   PLoS ONE 10(4) e0199306
C*****************************************************************************

        npairs=0
        ipair=0
        open(unit=9,file='QOLM',status='old')  
        do iloop = 1,nres
          read(9,903,iostat=integer) colm(iloop)
903       format(19x,f7.5) 
        enddo
        close(9)

C - find KOL pairs

        do i=2,nres
          do j=1,i-1
c default             if((colm(j).lt.0.34).and.(colm(i).lt.0.34).and.
c default     &          (colm(j).gt.0.24).and.(colm(i).gt.0.24))then
c these default values for colm() represent the optimum values for
c a wide variety of proteins tested but there may be individual variant
c values of colm() were tested in the range (lower) 0.26 to (upper) 0.40
c see Bywater RP (2016)
            if((colm(j).lt.0.34).and.(colm(i).lt.0.34).and.
     &         (colm(j).gt.0.24).and.(colm(i).gt.0.24))then
              ipair=ipair+1
              ikol(ipair,1)=j
              ikol(ipair,2)=i
            endif
          enddo
        enddo
        npairs=ipair
        print *,'KOL pairs: ',npairs
        jpairs=npairs ! needed for scoring
        if(npairs.eq.0)then
          goto 999
        endif

C - score KOL against DIS

        itp = 0
        do i=1,mpairs
          do j=1,jpairs
            if(idis(i,1).eq.ikol(j,1).and.idis(i,2).eq.ikol(j,2))then
              itp = itp +1
            endif
          enddo
        ifpfn = 0
          do j=1,jpairs
            if(idis(i,1).ne.ikol(j,1).and.idis(i,2).ne.ikol(j,2))then
              ifpfn = ifpfn +1
            endif
          enddo
        enddo
        itot = int((nres*(nres-1))*0.5)
        ifp = (ifpfn + (mpairs-jpairs))/2
        ifn = abs(ifpfn - (mpairs-jpairs))/2
        itn = itot - (itp+ifp+ifn)
        mcc = float(itp*itn-ifp*ifn)/sqrt(float(itp+ifp)*float(itp+ifn)*float(itn+ifp)*float(itn+ifn))
        open(unit=19,file='kol.prd',status='new') 
        write(19,1910) 'TP','FP','FN','TN','MCC','ACCY','PREC','SENSY'
        write(19,1911) itp,ifp,ifn,itn,mcc,float(itn-itp)/float(itp+ifp+ifn+itn),
     &  float(itp)/float(itp+ifp),float(itp)/float(itp+ifn)
1910    format(5(1x,a6))
1911    format(4(1x,i6),1x,f6.4,3(1x,f5.3))
        close(19)

C*****************************************************************************
C    CMA from GREMLIN
C    Ovchinnikov S, Kamisetty H, Baker D.
C    Robust and accurate prediction of residue-residue interactions across protein interfaces using evolutionary information.
C    Elife (2014)
C*****************************************************************************

        npairs=0
        ipair=0
        open(unit=2,file='QCMA',status='old')
        do iloop = 1,nijmax
          ipair = ipair + 1
          read(2,221,end=222) icma(iloop,1),icma(iloop,2)
221       format(i3,5x,i3)
        enddo
222     continue
        close(2)
        npairs = ipair
        print *,'CMA pairs: ',npairs
        jpairs=npairs ! needed for scoring
        if(npairs.eq.0)then
          goto 999
        endif

C - score CMA against DIS

        itp = 0
        do i=1,mpairs
          do j=1,jpairs
            if(idis(i,1).eq.icma(j,1).and.idis(i,2).eq.icma(j,2))then
              itp = itp +1
            endif
          enddo
        ifpfn = 0
          do j=1,jpairs
            if(idis(i,1).ne.icma(j,1).and.idis(i,2).ne.icma(j,2))then
              ifpfn = ifpfn +1
            endif
          enddo
        enddo
        itot = int((nres*(nres-1))*0.5)
        ifp = (ifpfn + (mpairs-jpairs))/2
        ifn = abs(ifpfn - (mpairs-jpairs))/2
        itn = itot - (itp+ifp+ifn)
        mcc = float(itp*itn-ifp*ifn)/sqrt(float(itp+ifp)*float(itp+ifn)*float(itn+ifp)*float(itn+ifn))
        open(unit=12,file='cma.prd',status='new') 
        write(12,1210) 'TP','FP','FN','TN','MCC','ACCY','PREC','SENSY'
        write(12,1211) itp,ifp,ifn,itn,mcc,float(itn-itp)/float(itp+ifp+ifn+itn),
     &  float(itp)/float(itp+ifp),float(itp)/float(itp+ifn)
1210    format(5(1x,a6))
1211    format(4(1x,i6),1x,f6.4,3(1x,f5.3))
        close(12)

C*****************************************************************************
C    RNDM ("random" hits between 1 and nres)
C*****************************************************************************

        npairs=0
        ipair=0
        open(unit=50,file='QRND',status='old')
        do iloop = 1,nijmax
          ipair = ipair + 1
          read(50,5021,end=5022) irnd(iloop,1),irnd(iloop,2)
5021       format(1x,i3,4x,i3)
        enddo
5022     continue
        close(50)
        npairs = ipair
        print *,'RND pairs: ',npairs
        jpairs=npairs ! needed for scoring
        if(npairs.eq.0)then
          goto 999
        endif

C - score RND against DIS

        itp = 0
        do i=1,mpairs
          do j=1,jpairs
            if(idis(i,1).eq.irnd(j,1).and.idis(i,2).eq.irnd(j,2))then
              itp = itp +1
            endif
          enddo
        ifpfn = 0
          do j=1,jpairs
            if(idis(i,1).ne.irnd(j,1).and.idis(i,2).ne.irnd(j,2))then
              ifpfn = ifpfn +1
            endif
          enddo
        enddo
        itot = int((nres*(nres-1))*0.5)
        ifp = (ifpfn + (mpairs-jpairs))/2
        ifn = abs(ifpfn - (mpairs-jpairs))/2
        itn = itot - (itp+ifp+ifn)
        mcc = float(itp*itn-ifp*ifn)/sqrt(float(itp+ifp)*float(itp+ifn)*float(itn+ifp)*float(itn+ifn))
        open(unit=150,file='rnd.prd',status='new') 
        write(150,15010) 'TP','FP','FN','TN','MCC','ACCY','PREC','SENSY'
        write(150,15011) itp,ifp,ifn,itn,mcc,float(itn-itp)/float(itp+ifp+ifn+itn),
     &  float(itp)/float(itp+ifp),float(itp)/float(itp+ifn)
15010   format(5(1x,a6))
15011   format(4(1x,i6),1x,f6.4,3(1x,f5.3))
        close(150)

        open(unit=250,file='information',status='new')
        write(250,25010) 'Thank you for using program PREDCON'
        write(250,25010) 'Please note the following:'
        write(250,25010) 'Permission to use this program for research purposes only is granted on the following terms:'
        write(250,25010) 'The program is issued free of charge but may not be redistributed without'
        write(250,25010) 'the permission of the copyright holder.'
        write(250,25010) 'Users may make changes to the source code to suit personal preferences.'
        write(250,25010) 'Strictly NO commercial use of this program in its orignal form or as any'
        write(250,25010) 'regonizable variant. Tnclusion in or linkage to commercial software is'
        write(250,25010) 'strictly forbidden and penalites will be imposed if this rule is broken.'
        write(250,25010) 'Proper acknowledgement must be made in publications to:' 
        write(250,25010) 'Bywater RP. Comparison of algorithms for prediction of protein' 
        write(250,25010) 'structural features from evolutionary data. PLos ONE (2016)' 
25010   format(a80)
        close(150) 
 
C*****************************************************************************
999     end
C*****************************************************************************
