# Supplementary material for: Comparison of Algorithms for Prediction of Protein Structural Features from Evolutionary Data
Source: PLoS One. 2016 Mar 10;11(3):e0150769. doi: 10.1371/journal.pone.0150769 (PMC4786192; doi:10.1371/journal.pone.0150769)
Supplement: S1 Software — It goes without saying that no commercial use may be made of these programs or scripts in whole or in part without express permission of the author. (GZ) [file pone.0150769.s002.gz › QCMA]

   3      9
   3     17
   3     18
   3     20
   3     37
   3     46
   3    101
   4     14
   4     39
   4     42
   4     44
   4     48
   4     49
   4     57
   4     58
   4     72
   4     74
   4     86
   4     97
   4    102
   4    103
   5     21
   5     79
   7     45
   7     47
   7     67
   8     71
   9     17
   9     18
   9     20
   9     37
   9     46
   9    101
  14     39
  14     42
  14     44
  14     48
  14     49
  14     57
  14     58
  14     72
  14     74
  14     86
  14     97
  14    102
  14    103
  15     26
  17     18
  17     20
  17     37
  17     46
  17    101
  18     20
  18     37
  18     46
  18    101
  20     37
  20     46
  20    101
  21     79
  24     29
  25     31
  25     35
  25     96
  31     35
  31     96
  33     80
  35     96
  36     52
  36     76
  36     78
  37     46
  37    101
  38     50
  40     89
  42     44
  42     48
  42     49
  42     57
  42     58
  42     72
  42     74
  42     86
  42     97
  42    102
  42    103
  44     48
  44     49
  44     57
  44     58
  44     72
  44     74
  44     86
  44     97
  44    102
  44    103
  45     47
  45     67
  46    101
  47     67
  48     49
  48     57
  48     58
  48     72
  48     74
  48     86
  48     97
  48    102
  48    103
  49     57
  49     58
  49     72
  49     74
  49     86
  49     97
  49    102
  49    103
  52     76
  52     78
  57     58
  57     72
  57     74
  57     86
  57     97
  57    102
  57    103
  58     72
  58     74
  58     86
  58     97
  58    102
  58    103
  72     74
  72     86
  72     97
  72    102
  72    103
  74     86
  74     97
  74    102
  74    103
  76     78
  86     97
  86    102
  86    103
  97    102
  97    103
 102    103
