# Supplementary material for: Comparison of Algorithms for Prediction of Protein Structural Features from Evolutionary Data
Source: PLoS One. 2016 Mar 10;11(3):e0150769. doi: 10.1371/journal.pone.0150769 (PMC4786192; doi:10.1371/journal.pone.0150769)
Supplement: S1 Software — It goes without saying that no commercial use may be made of these programs or scripts in whole or in part without express permission of the author. (GZ) [file pone.0150769.s002.gz › QENT]

0.466
1.873
1.414
2.237
1.080
0.103
1.620
1.173
1.224
1.811
2.215
0.898
2.311
2.163
2.020
2.205
1.371
1.866
2.286
1.875
2.522
2.230
1.289
2.038
1.825
0.741
1.793
1.096
1.235
1.206
2.280
2.430
0.623
0.093
1.852
1.893
1.464
1.246
2.542
1.300
2.089
1.607
2.542
1.785
1.766
1.194
1.223
2.391
1.508
1.437
0.041
1.080
1.179
0.179
0.891
1.112
1.878
2.316
2.062
0.675
1.038
2.366
2.397
1.877
2.410
2.207
2.122
2.443
2.107
2.485
1.463
2.268
0.843
1.982
1.786
2.232
0.615
1.940
1.816
0.962
1.652
1.830
1.616
1.250
1.000
2.312
2.170
1.768
1.446
2.448
0.812
0.775
1.686
1.985
1.102
2.141
2.256
2.373
1.998
0.387
1.892
2.304
1.296
0.141
2.238
1.761
0.836
2.248
2.276
1.968
0.060
2.017
1.404
1.816
1.148
1.930
2.084
0.975
1.742
1.354
0.988
0.796
0.000
