# Supplementary material for: Comparison of Algorithms for Prediction of Protein Structural Features from Evolutionary Data
Source: PLoS One. 2016 Mar 10;11(3):e0150769. doi: 10.1371/journal.pone.0150769 (PMC4786192; doi:10.1371/journal.pone.0150769)
Supplement: S1 Software — It goes without saying that no commercial use may be made of these programs or scripts in whole or in part without express permission of the author. (GZ) [file pone.0150769.s002.gz › QOLM]

  1   403 /   2176 0.18520
  2   396 /   1633 0.24250
  3   305 /   1429 0.21344
  4   229 /    540 0.42407
  5   188 /    540 0.34815
  6   267 /   1090 0.24495
  7   255 /    958 0.26618
  8   445 /   1628 0.27334
  9   203 /    544 0.37316
 10   403 /   1090 0.36972
 11   363 /   1087 0.33395
 12   464 /   1637 0.28345
 13   536 /   1639 0.32703
 14   404 /   1092 0.36996
 15   539 /   1638 0.32906
 16   630 /   2104 0.29943
 17   506 /   1638 0.30891
 18   241 /    545 0.44220
 19   528 /   1632 0.32353
 20   547 /   1636 0.33435
 21   752 /   2185 0.34416
 22   411 /   1092 0.37637
 23   437 /   1615 0.27059
 24   414 /   1091 0.37947
 25   709 /   2184 0.32463
 26   503 /   1640 0.30671
 27   717 /   2183 0.32845
 28   696 /   2188 0.31810
 29   934 /   3045 0.30673
 30  1058 /   3281 0.32246
 31   457 /   1093 0.41812
 32   801 /   2182 0.36709
 33  1080 /   3274 0.32987
 34   991 /   3277 0.30241
 35   413 /   1094 0.37751
 36   443 /   1094 0.40494
 37  1121 /   3272 0.34260
 38   968 /   2730 0.35458
 39   822 /   2185 0.37620
 40   578 /   1632 0.35417
 41  1382 /   3823 0.36150
 42   954 /   2729 0.34958
 43  1290 /   3813 0.33832
 44   624 /   1637 0.38119
 45  1223 /   3279 0.37298
 46   817 /   2187 0.37357
 47  1015 /   2734 0.37125
 48   463 /   1092 0.42399
 49   453 /   1094 0.41408
 50  1035 /   2733 0.37870
 51   101 /    547 0.18464
 52   187 /    547 0.34186
 53   191 /    547 0.34918
 54   123 /    547 0.22486
 55   282 /   1083 0.26039
 56   202 /    547 0.36929
 57   252 /    547 0.46069
 58   271 /    547 0.49543
 59   259 /    547 0.47349
 60   192 /    547 0.35101
 61   204 /    547 0.37294
 62   265 /    547 0.48446
 63   268 /    547 0.48995
 64   254 /    547 0.46435
 65   270 /    547 0.49360
 66   266 /    547 0.48629
 67   261 /    547 0.47715
 68   274 /    547 0.50091
 69   255 /    547 0.46618
 70   265 /    547 0.48446
 71   239 /    547 0.43693
 72   263 /    547 0.48080
 73   206 /    547 0.37660
 74   248 /    547 0.45338
 75   240 /    547 0.43876
 76   265 /    547 0.48446
 77   191 /    547 0.34918
 78   244 /    546 0.44689
 79   247 /    546 0.45238
 80   210 /    546 0.38462
 81   244 /    546 0.44689
 82   243 /    546 0.44505
 83   236 /    546 0.43223
 84   222 /    546 0.40659
 85   214 /    546 0.39194
 86   268 /    546 0.49084
 87   257 /    546 0.47070
 88   240 /    546 0.43956
 89   222 /    546 0.40659
 90   264 /    546 0.48352
 91   192 /    546 0.35165
 92   191 /    546 0.34982
 93   238 /    546 0.43590
 94   388 /   1087 0.35695
 95   207 /    546 0.37912
 96   251 /    546 0.45971
 97   251 /    546 0.45971
 98   265 /    546 0.48535
 99   244 /    546 0.44689
100   172 /    546 0.31502
101   236 /    546 0.43223
102   382 /   1089 0.35078
103   216 /    546 0.39560
104   156 /    546 0.28571
105   258 /    546 0.47253
106   233 /    546 0.42674
107   197 /    546 0.36081
108   252 /    546 0.46154
109   255 /    546 0.46703
110   235 /    545 0.43119
111   156 /    545 0.28624
112   243 /    545 0.44587
113   220 /    545 0.40367
114   226 /    545 0.41468
115   192 /    543 0.35359
116   205 /    543 0.37753
117   208 /    543 0.38306
118   168 /    543 0.30939
119   187 /    541 0.34566
120   309 /   1079 0.28638
121   113 /    522 0.21648
122    87 /    414 0.21014
123   236 /    885 0.26667
