# Supplementary material for: Comparison of Algorithms for Prediction of Protein Structural Features from Evolutionary Data
Source: PLoS One. 2016 Mar 10;11(3):e0150769. doi: 10.1371/journal.pone.0150769 (PMC4786192; doi:10.1371/journal.pone.0150769)
Supplement: S1 Software — It goes without saying that no commercial use may be made of these programs or scripts in whole or in part without express permission of the author. (GZ) [file pone.0150769.s002.gz › QP2P]

   1 K    2 Q   71   71   71   71  1.18  1.62  0.61  0.46  -0.26   0.36
   1 K    3 F   71   66   66   71  1.18  1.51  0.61  0.50  -0.14   0.32
   1 K    4 T   71   71   71   71  1.18  1.77  0.61  0.41   0.39   0.46
   1 K    5 K   71   71   71   71  1.18  0.43  0.61  0.85   0.03   0.24
   1 K    6 C   71   71   71   71  1.18  0.00  0.61  1.00  -0.52   0.39
   1 K    7 E   71   71   71   71  1.18  1.37  0.61  0.54   0.51   0.46
   1 K    8 L   71   71   71   71  1.18  0.49  0.61  0.84  -0.43   0.38
   1 K    9 S   71   71   71   71  1.18  0.52  0.61  0.83  -0.27   0.29
   1 K   10 Q   71   71   71   71  1.18  1.46  0.61  0.51   0.09   0.37
   1 K   11 L   71   71   71   71  1.18  1.90  0.61  0.37   0.09   0.52
   1 K   12 L   71   71   71   71  1.18  0.96  0.61  0.68  -0.41   0.36
   1 K   13 K   71   71   71   71  1.18  1.52  0.61  0.49   0.16   0.42
   1 K   14 D   71   71   71   71  1.18  1.60  0.61  0.47   0.19   0.44
   1 K   15 I   71   71   71   71  1.18  1.98  0.61  0.34  -0.06   0.39
   1 K   16 D   71   71   71   71  1.18  0.47  0.61  0.84   0.31   0.48
   1 K   17 G   71   71   71   71  1.18  1.24  0.61  0.59  -0.37   0.32
   1 K   18 Y   71   71   71   71  1.18  1.20  0.61  0.60   0.45   0.39
   1 K   19 G   71   56   56   71  1.18  1.03  0.61  0.66   0.29   0.50
   1 K   20 G   71   71   71   71  1.18  0.87  0.61  0.71   0.36   0.45
   1 K   21 I   71   71   71   71  1.18  1.66  0.61  0.45   0.07   0.38
   1 K   22 A   71   71   71   71  1.18  1.29  0.61  0.57   0.18   0.34
   1 K   23 L   71   71   71   71  1.18  0.55  0.61  0.82  -0.45   0.38
   1 K   24 P   71   71   71   71  1.18  1.54  0.61  0.49   0.20   0.45
   1 K   25 E   71   70   70   71  1.18  1.17  0.61  0.61   0.33   0.46
   1 K   26 L   71   70   70   71  1.18  0.13  0.61  0.96  -0.25   0.38
   1 K   27 I   71   70   70   71  1.18  1.27  0.61  0.58  -0.39   0.35
   1 K   28 C   71   70   70   71  1.18  0.00  0.61  1.00  -0.53   0.39
   1 K   29 T   71   70   70   71  1.18  1.42  0.61  0.53  -0.34   0.34
   1 K   30 M   71   70   70   71  1.18  0.80  0.61  0.73  -0.28   0.34
   1 K   31 F   71   70   70   71  1.18  1.74  0.61  0.42   0.15   0.46
   1 K   32 H   71   70   70   71  1.18  1.65  0.61  0.45  -0.01   0.36
   1 K   33 T   71   70   70   71  1.18  0.25  0.61  0.92   0.52   0.35
   1 K   34 S   71   70   70   71  1.18  0.00  0.61  1.00  -0.00   0.19
   1 K   35 G   71   70   70   71  1.18  1.71  0.61  0.43   0.32   0.49
   1 K   36 Y   71   70   70   71  1.18  1.01  0.61  0.66  -0.11   0.35
   1 K   37 D   71   70   70   71  1.18  1.02  0.61  0.66   0.25   0.45
   1 K   38 T   71   70   70   71  1.18  0.64  0.61  0.79   0.05   0.34
   1 K   39 Q   71   67   67   71  1.18  2.32  0.61  0.23   0.20   0.38
   1 K   40 A   71   70   70   71  1.18  0.89  0.61  0.70  -0.06   0.41
   1 K   41 I   71   70   70   71  1.18  1.52  0.61  0.49  -0.08   0.42
   1 K   42 V   71   70   70   71  1.18  1.21  0.61  0.59   0.19   0.37
   1 K   43 E   71   65   65   71  1.18  2.02  0.61  0.33   0.17   0.41
   1 K   44 N   71   69   69   71  1.18  1.55  0.61  0.48   0.19   0.42
   1 K   45 N   71   63   63   71  1.18  1.57  0.61  0.48   0.20   0.35
   1 K   46 E   71   68   68   71  1.18  0.79  0.61  0.73   0.25   0.43
   1 K   47 S   71   69   69   71  1.18  0.15  0.61  0.95   0.03   0.19
   1 K   48 T   71   69   69   71  1.18  1.37  0.61  0.54   0.21   0.41
   1 K   49 E   71   69   69   71  1.18  0.53  0.61  0.82   0.53   0.49
   1 K   50 Y   71   69   69   71  1.18  0.26  0.61  0.91  -0.03   0.26
   1 K   51 G   71   69   69   71  1.18  0.00  0.61  1.00   0.29   0.48
   1 K   52 L   71   69   69   71  1.18  0.63  0.61  0.79  -0.43   0.37
   1 K   53 F   71   69   69   71  1.18  0.65  0.61  0.78  -0.43   0.37
   1 K   54 Q   71   69   69   71  1.18  0.13  0.61  0.96   0.09   0.36
   1 K   55 I   71   69   69   71  1.18  0.33  0.61  0.89  -0.47   0.42
   1 K   56 S   71   69   69   71  1.18  0.31  0.61  0.90   0.19   0.32
   1 K   57 N   71   69   69   71  1.18  0.81  0.61  0.73   0.28   0.40
   1 K   58 K   71   69   69   71  1.18  1.63  0.61  0.46   0.10   0.38
   1 K   59 L   71   69   69   71  1.18  1.25  0.61  0.58  -0.06   0.29
   1 K   60 W   71   69   69   71  1.18  0.00  0.61  1.00  -0.24   0.35
   1 K   61 C   71   69   69   71  1.18  0.00  0.61  1.00  -0.53   0.39
   1 K   62 K   71   67   67   71  1.18  1.58  0.61  0.47   0.20   0.34
   1 K   63 S   71   58   58   71  1.18  1.18  0.61  0.61   0.36   0.30
   1 K   64 S   71   54   54   71  1.18  1.05  0.61  0.65   0.26   0.31
   1 K   65 Q   71   66   66   71  1.18  1.76  0.61  0.41   0.10   0.39
   1 K   66 V   71   66   66   71  1.18  1.27  0.61  0.58   0.07   0.34
   1 K   67 P   71   69   69   71  1.18  1.48  0.61  0.51   0.10   0.35
   1 K   68 Q   71   57   57   71  1.18  1.79  0.61  0.40   0.13   0.37
   1 K   69 S   71   69   69   71  1.18  1.53  0.61  0.49   0.12   0.32
   1 K   70 R   71   68   68   71  1.18  2.12  0.61  0.29   0.12   0.38
   1 K   71 N   71   69   69   71  1.18  0.37  0.61  0.88   0.21   0.32
   1 K   72 I   71   69   69   71  1.18  1.94  0.61  0.35   0.08   0.54
   1 K   73 C   71   69   69   71  1.18  0.00  0.61  1.00  -0.53   0.39
   1 K   74 D   71   69   69   71  1.18  1.50  0.61  0.50   0.19   0.49
   1 K   75 I   71   69   69   71  1.18  1.08  0.61  0.64  -0.43   0.37
   1 K   76 S   71   69   69   71  1.18  1.94  0.61  0.35   0.15   0.38
   1 K   77 C   71   69   69   71  1.18  0.00  0.61  1.00  -0.53   0.39
   1 K   78 D   71   69   69   71  1.18  1.29  0.61  0.57   0.19   0.43
   1 K   79 K   71   69   69   71  1.18  1.42  0.61  0.53   0.17   0.47
   1 K   80 F   71   69   69   71  1.18  0.21  0.61  0.93  -0.48   0.35
   1 K   81 L   71   69   69   71  1.18  0.63  0.61  0.79  -0.42   0.37
   1 K   82 D   71   69   69   71  1.18  1.86  0.61  0.38   0.25   0.47
   1 K   83 D   71   69   69   71  1.18  1.32  0.61  0.56   0.41   0.44
   1 K   84 D   71   69   69   71  1.18  0.59  0.61  0.80   0.48   0.45
   1 K   85 I   71   69   69   71  1.18  0.74  0.61  0.75  -0.43   0.37
   1 K   86 T   71   69   69   71  1.18  1.32  0.61  0.56   0.08   0.40
   1 K   87 D   71   69   69   71  1.18  1.94  0.61  0.35   0.31   0.55
   1 K   88 D   71   69   69   71  1.18  1.37  0.61  0.54   0.11   0.48
   1 K   89 I   71   69   69   71  1.18  0.99  0.61  0.67  -0.41   0.41
   1 K   90 M   71   69   69   71  1.18  2.11  0.61  0.30   0.13   0.41
   1 K   91 C   71   69   69   71  1.18  0.00  0.61  1.00  -0.53   0.39
   1 K   92 A   71   69   69   71  1.18  0.00  0.61  1.00  -0.32   0.34
   1 K   93 K   71   69   69   71  1.18  0.64  0.61  0.79   0.03   0.25
   1 K   94 K   71   69   69   71  1.18  0.92  0.61  0.69   0.04   0.26
   1 K   95 I   71   69   69   71  1.18  0.63  0.61  0.79  -0.48   0.42
   1 K   96 L   71   69   69   71  1.18  1.15  0.61  0.62  -0.31   0.39
   1 K   97 D   71   69   69   71  1.18  1.42  0.61  0.53   0.56   0.50
   1 K   98 I   71   69   69   71  1.18  1.95  0.61  0.35   0.20   0.41
   1 K   99 K   71   69   69   71  1.18  1.84  0.61  0.39   0.25   0.34
   1 K  100 G   71   69   69   71  1.18  0.46  0.61  0.85   0.36   0.48
   1 K  101 I   71   69   69   71  1.18  1.36  0.61  0.55  -0.38   0.40
   1 K  102 D   71   69   69   71  1.18  1.80  0.61  0.40   0.29   0.48
   1 K  103 Y   71   69   69   71  1.18  0.63  0.61  0.79  -0.12   0.38
   1 K  104 W   71   69   69   71  1.18  0.00  0.61  1.00  -0.24   0.35
   1 K  105 L   71   69   69   71  1.18  1.56  0.61  0.48  -0.04   0.44
   1 K  106 A   71   69   69   71  1.18  1.32  0.61  0.56  -0.01   0.31
   1 K  107 H   71   69   69   71  1.18  0.08  0.61  0.97  -0.21   0.37
   1 K  108 K   71   69   69   71  1.18  1.41  0.61  0.53   0.14   0.37
   1 K  109 A   71   61   61   71  1.18  1.61  0.61  0.46   0.09   0.35
   1 K  110 L   71   69   69   71  1.18  1.30  0.61  0.57  -0.04   0.34
   1 K  111 C   71   69   69   71  1.18  0.00  0.61  1.00  -0.53   0.39
   1 K  112 T   71   69   69   71  1.18  1.78  0.61  0.41   0.26   0.43
   1 K  113 E   71   57   57   71  1.18  1.71  0.61  0.43   0.21   0.48
   1 K  114 K   71   69   69   71  1.18  1.23  0.61  0.59   0.51   0.41
   1 K  115 L   71   69   69   71  1.18  0.81  0.61  0.73  -0.47   0.38
   1 K  116 E   71   69   69   71  1.18  1.81  0.61  0.39   0.21   0.41
   1 K  117 Q   71   69   69   71  1.18  2.24  0.61  0.25   0.34   0.54
   1 K  118 W   71   54   54   71  1.18  0.59  0.61  0.80  -0.12   0.35
   1 K  119 L   71   69   69   71  1.18  1.35  0.61  0.55  -0.39   0.36
   1 K  120 C   71   69   69   71  1.18  1.85  0.61  0.38   0.22   0.48
   1 K  121 E   71   69   69   71  1.18  1.12  0.61  0.63   0.43   0.50
   1 K  122 K   71   69   69   71  1.18  0.08  0.61  0.97  -0.48   0.33
   2 Q    3 F   71   66   66   71  1.62  1.51  0.46  0.50   0.02   0.29
   2 Q    4 T   71   71   71   71  1.62  1.77  0.46  0.41  -0.21   0.44
   2 Q    5 K   71   71   71   71  1.62  0.43  0.46  0.85  -0.28   0.37
   2 Q    6 C   71   71   71   71  1.62  0.00  0.46  1.00  -0.21   0.32
   2 Q    7 E   71   71   71   71  1.62  1.37  0.46  0.54  -0.23   0.45
   2 Q    8 L   71   71   71   71  1.62  0.49  0.46  0.84   0.15   0.34
   2 Q    9 S   71   71   71   71  1.62  0.52  0.46  0.83   0.15   0.24
   2 Q   10 Q   71   71   71   71  1.62  1.46  0.46  0.51  -0.17   0.38
   2 Q   11 L   71   71   71   71  1.62  1.90  0.46  0.37  -0.02   0.35
   2 Q   12 L   71   71   71   71  1.62  0.96  0.46  0.68   0.13   0.35
   2 Q   13 K   71   71   71   71  1.62  1.52  0.46  0.49  -0.24   0.42
   2 Q   14 D   71   71   71   71  1.62  1.60  0.46  0.47  -0.20   0.47
   2 Q   15 I   71   71   71   71  1.62  1.98  0.46  0.34  -0.05   0.37
   2 Q   16 D   71   71   71   71  1.62  0.47  0.46  0.84  -0.20   0.43
   2 Q   17 G   71   71   71   71  1.62  1.24  0.46  0.59   0.21   0.35
   2 Q   18 Y   71   71   71   71  1.62  1.20  0.46  0.60  -0.29   0.45
   2 Q   19 G   71   56   56   71  1.62  1.03  0.46  0.66  -0.27   0.42
   2 Q   20 G   71   71   71   71  1.62  0.87  0.46  0.71  -0.17   0.32
   2 Q   21 I   71   71   71   71  1.62  1.66  0.46  0.45   0.01   0.27
   2 Q   22 A   71   71   71   71  1.62  1.29  0.46  0.57  -0.16   0.31
   2 Q   23 L   71   71   71   71  1.62  0.55  0.46  0.82   0.17   0.38
   2 Q   24 P   71   71   71   71  1.62  1.54  0.46  0.49  -0.10   0.37
   2 Q   25 E   71   70   70   71  1.62  1.17  0.46  0.61  -0.32   0.47
   2 Q   26 L   71   70   70   71  1.62  0.13  0.46  0.96  -0.09   0.23
   2 Q   27 I   71   70   70   71  1.62  1.27  0.46  0.58   0.20   0.31
   2 Q   28 C   71   70   70   71  1.62  0.00  0.46  1.00  -0.21   0.32
   2 Q   29 T   71   70   70   71  1.62  1.42  0.46  0.53   0.19   0.30
   2 Q   30 M   71   70   70   71  1.62  0.80  0.46  0.73   0.11   0.28
   2 Q   31 F   71   70   70   71  1.62  1.74  0.46  0.42  -0.16   0.39
   2 Q   32 H   71   70   70   71  1.62  1.65  0.46  0.45   0.02   0.28
   2 Q   33 T   71   70   70   71  1.62  0.25  0.46  0.92  -0.22   0.41
   2 Q   34 S   71   70   70   71  1.62  0.00  0.46  1.00  -0.31   0.29
   2 Q   35 G   71   70   70   71  1.62  1.71  0.46  0.43  -0.25   0.45
   2 Q   36 Y   71   70   70   71  1.62  1.01  0.46  0.66  -0.02   0.23
   2 Q   37 D   71   70   70   71  1.62  1.02  0.46  0.66  -0.20   0.45
   2 Q   38 T   71   70   70   71  1.62  0.64  0.46  0.79  -0.11   0.27
   2 Q   39 Q   71   67   67   71  1.62  2.32  0.46  0.23  -0.19   0.39
   2 Q   40 A   71   70   70   71  1.62  0.89  0.46  0.70   0.02   0.30
   2 Q   41 I   71   70   70   71  1.62  1.52  0.46  0.49  -0.00   0.31
   2 Q   42 V   71   70   70   71  1.62  1.21  0.46  0.59  -0.22   0.36
   2 Q   43 E   71   65   65   71  1.62  2.02  0.46  0.33  -0.19   0.39
   2 Q   44 N   71   69   69   71  1.62  1.55  0.46  0.48  -0.19   0.41
   2 Q   45 N   71   63   63   71  1.62  1.57  0.46  0.48  -0.16   0.41
   2 Q   46 E   71   68   68   71  1.62  0.79  0.46  0.73  -0.19   0.41
   2 Q   47 S   71   69   69   71  1.62  0.15  0.46  0.95  -0.29   0.28
   2 Q   48 T   71   69   69   71  1.62  1.37  0.46  0.54  -0.03   0.35
   2 Q   49 E   71   69   69   71  1.62  0.53  0.46  0.82  -0.33   0.45
   2 Q   50 Y   71   69   69   71  1.62  0.26  0.46  0.91  -0.11   0.19
   2 Q   51 G   71   69   69   71  1.62  0.00  0.46  1.00  -0.23   0.24
   2 Q   52 L   71   69   69   71  1.62  0.63  0.46  0.79   0.19   0.33
   2 Q   53 F   71   69   69   71  1.62  0.65  0.46  0.78   0.11   0.28
   2 Q   54 Q   71   69   69   71  1.62  0.13  0.46  0.96  -0.24   0.28
   2 Q   55 I   71   69   69   71  1.62  0.33  0.46  0.89   0.15   0.37
   2 Q   56 S   71   69   69   71  1.62  0.31  0.46  0.90  -0.29   0.46
   2 Q   57 N   71   69   69   71  1.62  0.81  0.46  0.73  -0.25   0.40
   2 Q   58 K   71   69   69   71  1.62  1.63  0.46  0.46  -0.23   0.37
   2 Q   59 L   71   69   69   71  1.62  1.25  0.46  0.58  -0.15   0.31
   2 Q   60 W   71   69   69   71  1.62  0.00  0.46  1.00  -0.12   0.32
   2 Q   61 C   71   69   69   71  1.62  0.00  0.46  1.00  -0.19   0.28
   2 Q   62 K   71   67   67   71  1.62  1.58  0.46  0.47  -0.26   0.46
   2 Q   63 S   71   58   58   71  1.62  1.18  0.46  0.61  -0.26   0.39
   2 Q   64 S   71   54   54   71  1.62  1.05  0.46  0.65  -0.11   0.21
   2 Q   65 Q   71   66   66   71  1.62  1.76  0.46  0.41  -0.12   0.36
   2 Q   66 V   71   66   66   71  1.62  1.27  0.46  0.58  -0.13   0.28
   2 Q   67 P   71   69   69   71  1.62  1.48  0.46  0.51  -0.25   0.44
   2 Q   68 Q   71   57   57   71  1.62  1.79  0.46  0.40  -0.21   0.36
   2 Q   69 S   71   69   69   71  1.62  1.53  0.46  0.49  -0.13   0.36
   2 Q   70 R   71   68   68   71  1.62  2.12  0.46  0.29  -0.24   0.42
   2 Q   71 N   71   69   69   71  1.62  0.37  0.46  0.88  -0.23   0.36
   2 Q   72 I   71   69   69   71  1.62  1.94  0.46  0.35   0.00   0.39
   2 Q   73 C   71   69   69   71  1.62  0.00  0.46  1.00  -0.19   0.28
   2 Q   74 D   71   69   69   71  1.62  1.50  0.46  0.50  -0.27   0.40
   2 Q   75 I   71   69   69   71  1.62  1.08  0.46  0.64   0.18   0.31
   2 Q   76 S   71   69   69   71  1.62  1.94  0.46  0.35  -0.20   0.38
   2 Q   77 C   71   69   69   71  1.62  0.00  0.46  1.00  -0.19   0.28
   2 Q   78 D   71   69   69   71  1.62  1.29  0.46  0.57  -0.22   0.34
   2 Q   79 K   71   69   69   71  1.62  1.42  0.46  0.53  -0.08   0.47
   2 Q   80 F   71   69   69   71  1.62  0.21  0.46  0.93   0.18   0.33
   2 Q   81 L   71   69   69   71  1.62  0.63  0.46  0.79   0.19   0.32
   2 Q   82 D   71   69   69   71  1.62  1.86  0.46  0.38  -0.20   0.44
   2 Q   83 D   71   69   69   71  1.62  1.32  0.46  0.56  -0.29   0.48
   2 Q   84 D   71   69   69   71  1.62  0.59  0.46  0.80  -0.31   0.45
   2 Q   85 I   71   69   69   71  1.62  0.74  0.46  0.75   0.18   0.36
   2 Q   86 T   71   69   69   71  1.62  1.32  0.46  0.56  -0.11   0.36
   2 Q   87 D   71   69   69   71  1.62  1.94  0.46  0.35  -0.16   0.45
   2 Q   88 D   71   69   69   71  1.62  1.37  0.46  0.54  -0.07   0.32
   2 Q   89 I   71   69   69   71  1.62  0.99  0.46  0.67   0.18   0.31
   2 Q   90 M   71   69   69   71  1.62  2.11  0.46  0.30  -0.14   0.38
   2 Q   91 C   71   69   69   71  1.62  0.00  0.46  1.00  -0.19   0.28
   2 Q   92 A   71   69   69   71  1.62  0.00  0.46  1.00   0.08   0.26
   2 Q   93 K   71   69   69   71  1.62  0.64  0.46  0.79  -0.25   0.29
   2 Q   94 K   71   69   69   71  1.62  0.92  0.46  0.69  -0.25   0.35
   2 Q   95 I   71   69   69   71  1.62  0.63  0.46  0.79   0.17   0.34
   2 Q   96 L   71   69   69   71  1.62  1.15  0.46  0.62   0.20   0.28
   2 Q   97 D   71   69   69   71  1.62  1.42  0.46  0.53  -0.27   0.43
   2 Q   98 I   71   69   69   71  1.62  1.95  0.46  0.35  -0.22   0.40
   2 Q   99 K   71   69   69   71  1.62  1.84  0.46  0.39  -0.27   0.44
   2 Q  100 G   71   69   69   71  1.62  0.46  0.46  0.85  -0.23   0.30
   2 Q  101 I   71   69   69   71  1.62  1.36  0.46  0.55   0.17   0.29
   2 Q  102 D   71   69   69   71  1.62  1.80  0.46  0.40  -0.26   0.46
   2 Q  103 Y   71   69   69   71  1.62  0.63  0.46  0.79   0.03   0.34
   2 Q  104 W   71   69   69   71  1.62  0.00  0.46  1.00  -0.12   0.32
   2 Q  105 L   71   69   69   71  1.62  1.56  0.46  0.48   0.01   0.37
   2 Q  106 A   71   69   69   71  1.62  1.32  0.46  0.56   0.00   0.31
   2 Q  107 H   71   69   69   71  1.62  0.08  0.46  0.97  -0.07   0.36
   2 Q  108 K   71   69   69   71  1.62  1.41  0.46  0.53  -0.24   0.42
   2 Q  109 A   71   61   61   71  1.62  1.61  0.46  0.46  -0.30   0.43
   2 Q  110 L   71   69   69   71  1.62  1.30  0.46  0.57  -0.25   0.36
   2 Q  111 C   71   69   69   71  1.62  0.00  0.46  1.00  -0.19   0.28
   2 Q  112 T   71   69   69   71  1.62  1.78  0.46  0.41  -0.21   0.45
   2 Q  113 E   71   57   57   71  1.62  1.71  0.46  0.43  -0.29   0.42
   2 Q  114 K   71   69   69   71  1.62  1.23  0.46  0.59  -0.28   0.41
   2 Q  115 L   71   69   69   71  1.62  0.81  0.46  0.73   0.18   0.33
   2 Q  116 E   71   69   69   71  1.62  1.81  0.46  0.39  -0.18   0.38
   2 Q  117 Q   71   69   69   71  1.62  2.24  0.46  0.25  -0.20   0.47
   2 Q  118 W   71   54   54   71  1.62  0.59  0.46  0.80  -0.09   0.30
   2 Q  119 L   71   69   69   71  1.62  1.35  0.46  0.55   0.14   0.33
   2 Q  120 C   71   69   69   71  1.62  1.85  0.46  0.38  -0.24   0.55
   2 Q  121 E   71   69   69   71  1.62  1.12  0.46  0.63  -0.23   0.39
   2 Q  122 K   71   69   69   71  1.62  0.08  0.46  0.97  -0.14   0.41
   3 F    4 T   66   71   66   71  1.51  1.77  0.50  0.41  -0.18   0.35
   3 F    5 K   66   71   66   71  1.51  0.43  0.50  0.85  -0.17   0.31
   3 F    6 C   66   71   66   71  1.51  0.00  0.50  1.00  -0.16   0.29
   3 F    7 E   66   71   66   71  1.51  1.37  0.50  0.54  -0.14   0.34
   3 F    8 L   66   71   66   71  1.51  0.49  0.50  0.84   0.15   0.27
   3 F    9 S   66   71   66   71  1.51  0.52  0.50  0.83   0.02   0.17
   3 F   10 Q   66   71   66   71  1.51  1.46  0.50  0.51  -0.15   0.33
   3 F   11 L   66   71   66   71  1.51  1.90  0.50  0.37  -0.05   0.30
   3 F   12 L   66   71   66   71  1.51  0.96  0.50  0.68   0.16   0.25
   3 F   13 K   66   71   66   71  1.51  1.52  0.50  0.49  -0.18   0.34
   3 F   14 D   66   71   66   71  1.51  1.60  0.50  0.47  -0.16   0.42
   3 F   15 I   66   71   66   71  1.51  1.98  0.50  0.34  -0.02   0.30
   3 F   16 D   66   71   66   71  1.51  0.47  0.50  0.84  -0.15   0.40
   3 F   17 G   66   71   66   71  1.51  1.24  0.50  0.59   0.13   0.25
   3 F   18 Y   66   71   66   71  1.51  1.20  0.50  0.60  -0.17   0.43
   3 F   19 G   66   56   56   71  1.51  1.03  0.50  0.66  -0.18   0.33
   3 F   20 G   66   71   66   71  1.51  0.87  0.50  0.71  -0.13   0.30
   3 F   21 I   66   71   66   71  1.51  1.66  0.50  0.45  -0.08   0.26
   3 F   22 A   66   71   66   71  1.51  1.29  0.50  0.57  -0.16   0.28
   3 F   23 L   66   71   66   71  1.51  0.55  0.50  0.82   0.12   0.25
   3 F   24 P   66   71   66   71  1.51  1.54  0.50  0.49  -0.05   0.30
   3 F   25 E   66   70   65   71  1.51  1.17  0.50  0.61  -0.22   0.41
   3 F   26 L   66   70   65   71  1.51  0.13  0.50  0.96  -0.06   0.24
   3 F   27 I   66   70   65   71  1.51  1.27  0.50  0.58   0.09   0.24
   3 F   28 C   66   70   65   71  1.51  0.00  0.50  1.00  -0.16   0.30
   3 F   29 T   66   70   65   71  1.51  1.42  0.50  0.53   0.13   0.26
   3 F   30 M   66   70   65   71  1.51  0.80  0.50  0.73   0.03   0.22
   3 F   31 F   66   70   65   71  1.51  1.74  0.50  0.42  -0.07   0.32
   3 F   32 H   66   70   65   71  1.51  1.65  0.50  0.45  -0.01   0.29
   3 F   33 T   66   70   65   71  1.51  0.25  0.50  0.92  -0.17   0.40
   3 F   34 S   66   70   65   71  1.51  0.00  0.50  1.00  -0.20   0.28
   3 F   35 G   66   70   65   71  1.51  1.71  0.50  0.43  -0.21   0.40
   3 F   36 Y   66   70   65   71  1.51  1.01  0.50  0.66   0.07   0.18
   3 F   37 D   66   70   65   71  1.51  1.02  0.50  0.66  -0.21   0.47
   3 F   38 T   66   70   65   71  1.51  0.64  0.50  0.79  -0.08   0.26
   3 F   39 Q   66   67   62   71  1.51  2.32  0.50  0.23  -0.13   0.34
   3 F   40 A   66   70   65   71  1.51  0.89  0.50  0.70   0.01   0.21
   3 F   41 I   66   70   65   71  1.51  1.52  0.50  0.49   0.08   0.27
   3 F   42 V   66   70   65   71  1.51  1.21  0.50  0.59  -0.15   0.32
   3 F   43 E   66   65   62   71  1.51  2.02  0.50  0.33  -0.12   0.36
   3 F   44 N   66   69   64   71  1.51  1.55  0.50  0.48  -0.25   0.40
   3 F   45 N   66   63   58   71  1.51  1.57  0.50  0.48  -0.13   0.36
   3 F   46 E   66   68   63   71  1.51  0.79  0.50  0.73  -0.15   0.37
   3 F   47 S   66   69   64   71  1.51  0.15  0.50  0.95  -0.18   0.26
   3 F   48 T   66   69   64   71  1.51  1.37  0.50  0.54  -0.08   0.27
   3 F   49 E   66   69   64   71  1.51  0.53  0.50  0.82  -0.24   0.40
   3 F   50 Y   66   69   64   71  1.51  0.26  0.50  0.91  -0.04   0.22
   3 F   51 G   66   69   64   71  1.51  0.00  0.50  1.00  -0.10   0.27
   3 F   52 L   66   69   64   71  1.51  0.63  0.50  0.79   0.09   0.27
   3 F   53 F   66   69   64   71  1.51  0.65  0.50  0.78   0.12   0.20
   3 F   54 Q   66   69   64   71  1.51  0.13  0.50  0.96  -0.14   0.36
   3 F   55 I   66   69   64   71  1.51  0.33  0.50  0.89   0.07   0.24
   3 F   56 S   66   69   64   71  1.51  0.31  0.50  0.90  -0.22   0.37
   3 F   57 N   66   69   64   71  1.51  0.81  0.50  0.73  -0.25   0.40
   3 F   58 K   66   69   64   71  1.51  1.63  0.50  0.46  -0.13   0.36
   3 F   59 L   66   69   64   71  1.51  1.25  0.50  0.58  -0.04   0.30
   3 F   60 W   66   69   64   71  1.51  0.00  0.50  1.00  -0.08   0.22
   3 F   61 C   66   69   64   71  1.51  0.00  0.50  1.00  -0.16   0.29
   3 F   62 K   66   67   62   71  1.51  1.58  0.50  0.47  -0.18   0.37
   3 F   63 S   66   58   58   71  1.51  1.18  0.50  0.61  -0.18   0.33
   3 F   64 S   66   54   54   71  1.51  1.05  0.50  0.65  -0.07   0.24
   3 F   65 Q   66   66   61   71  1.51  1.76  0.50  0.41  -0.14   0.31
   3 F   66 V   66   66   61   71  1.51  1.27  0.50  0.58  -0.10   0.25
   3 F   67 P   66   69   64   71  1.51  1.48  0.50  0.51  -0.11   0.45
   3 F   68 Q   66   57   52   71  1.51  1.79  0.50  0.40  -0.10   0.38
   3 F   69 S   66   69   64   71  1.51  1.53  0.50  0.49  -0.12   0.26
   3 F   70 R   66   68   64   71  1.51  2.12  0.50  0.29  -0.07   0.35
   3 F   71 N   66   69   64   71  1.51  0.37  0.50  0.88  -0.25   0.37
   3 F   72 I   66   69   64   71  1.51  1.94  0.50  0.35  -0.02   0.29
   3 F   73 C   66   69   64   71  1.51  0.00  0.50  1.00  -0.16   0.29
   3 F   74 D   66   69   64   71  1.51  1.50  0.50  0.50  -0.22   0.43
   3 F   75 I   66   69   64   71  1.51  1.08  0.50  0.64   0.09   0.24
   3 F   76 S   66   69   64   71  1.51  1.94  0.50  0.35  -0.13   0.35
   3 F   77 C   66   69   64   71  1.51  0.00  0.50  1.00  -0.16   0.29
   3 F   78 D   66   69   64   71  1.51  1.29  0.50  0.57  -0.21   0.37
   3 F   79 K   66   69   64   71  1.51  1.42  0.50  0.53  -0.10   0.33
   3 F   80 F   66   69   64   71  1.51  0.21  0.50  0.93   0.14   0.26
   3 F   81 L   66   69   64   71  1.51  0.63  0.50  0.79   0.08   0.24
   3 F   82 D   66   69   64   71  1.51  1.86  0.50  0.38  -0.21   0.42
   3 F   83 D   66   69   64   71  1.51  1.32  0.50  0.56  -0.24   0.42
   3 F   84 D   66   69   64   71  1.51  0.59  0.50  0.80  -0.23   0.48
   3 F   85 I   66   69   64   71  1.51  0.74  0.50  0.75   0.10   0.28
   3 F   86 T   66   69   64   71  1.51  1.32  0.50  0.56  -0.12   0.35
   3 F   87 D   66   69   64   71  1.51  1.94  0.50  0.35  -0.16   0.43
   3 F   88 D   66   69   64   71  1.51  1.37  0.50  0.54  -0.13   0.33
   3 F   89 I   66   69   64   71  1.51  0.99  0.50  0.67   0.10   0.23
   3 F   90 M   66   69   64   71  1.51  2.11  0.50  0.30  -0.12   0.32
   3 F   91 C   66   69   64   71  1.51  0.00  0.50  1.00  -0.16   0.29
   3 F   92 A   66   69   64   71  1.51  0.00  0.50  1.00   0.02   0.14
   3 F   93 K   66   69   64   71  1.51  0.64  0.50  0.79  -0.12   0.30
   3 F   94 K   66   69   64   71  1.51  0.92  0.50  0.69  -0.16   0.33
   3 F   95 I   66   69   64   71  1.51  0.63  0.50  0.79   0.08   0.25
   3 F   96 L   66   69   64   71  1.51  1.15  0.50  0.62   0.08   0.24
   3 F   97 D   66   69   64   71  1.51  1.42  0.50  0.53  -0.22   0.38
   3 F   98 I   66   69   64   71  1.51  1.95  0.50  0.35  -0.08   0.33
   3 F   99 K   66   69   64   71  1.51  1.84  0.50  0.39  -0.15   0.41
   3 F  100 G   66   69   64   71  1.51  0.46  0.50  0.85  -0.09   0.26
   3 F  101 I   66   69   64   71  1.51  1.36  0.50  0.55   0.11   0.26
   3 F  102 D   66   69   64   71  1.51  1.80  0.50  0.40  -0.20   0.41
   3 F  103 Y   66   69   64   71  1.51  0.63  0.50  0.79  -0.03   0.22
   3 F  104 W   66   69   64   71  1.51  0.00  0.50  1.00  -0.08   0.22
   3 F  105 L   66   69   64   71  1.51  1.56  0.50  0.48  -0.03   0.27
   3 F  106 A   66   69   64   71  1.51  1.32  0.50  0.56  -0.01   0.24
   3 F  107 H   66   69   64   71  1.51  0.08  0.50  0.97  -0.09   0.33
   3 F  108 K   66   69   64   71  1.51  1.41  0.50  0.53  -0.15   0.33
   3 F  109 A   66   61   56   71  1.51  1.61  0.50  0.46  -0.07   0.32
   3 F  110 L   66   69   64   71  1.51  1.30  0.50  0.57  -0.07   0.34
   3 F  111 C   66   69   64   71  1.51  0.00  0.50  1.00  -0.16   0.29
   3 F  112 T   66   69   64   71  1.51  1.78  0.50  0.41  -0.16   0.38
   3 F  113 E   66   57   55   71  1.51  1.71  0.50  0.43  -0.18   0.42
   3 F  114 K   66   69   64   71  1.51  1.23  0.50  0.59  -0.10   0.43
   3 F  115 L   66   69   64   71  1.51  0.81  0.50  0.73   0.11   0.24
   3 F  116 E   66   69   64   71  1.51  1.81  0.50  0.39  -0.16   0.33
   3 F  117 Q   66   69   64   71  1.51  2.24  0.50  0.25  -0.15   0.38
   3 F  118 W   66   54   54   71  1.51  0.59  0.50  0.80  -0.03   0.22
   3 F  119 L   66   69   64   71  1.51  1.35  0.50  0.55   0.12   0.27
   3 F  120 C   66   69   64   71  1.51  1.85  0.50  0.38  -0.16   0.41
   3 F  121 E   66   69   64   71  1.51  1.12  0.50  0.63  -0.19   0.35
   3 F  122 K   66   69   64   71  1.51  0.08  0.50  0.97  -0.18   0.31
   4 T    5 K   71   71   71   71  1.77  0.43  0.41  0.85   0.25   0.35
   4 T    6 C   71   71   71   71  1.77  0.00  0.41  1.00  -0.41   0.40
   4 T    7 E   71   71   71   71  1.77  1.37  0.41  0.54   0.21   0.38
   4 T    8 L   71   71   71   71  1.77  0.49  0.41  0.84  -0.52   0.41
   4 T    9 S   71   71   71   71  1.77  0.52  0.41  0.83  -0.34   0.30
   4 T   10 Q   71   71   71   71  1.77  1.46  0.41  0.51   0.38   0.47
   4 T   11 L   71   71   71   71  1.77  1.90  0.41  0.37   0.11   0.49
   4 T   12 L   71   71   71   71  1.77  0.96  0.41  0.68  -0.49   0.45
   4 T   13 K   71   71   71   71  1.77  1.52  0.41  0.49   0.33   0.38
   4 T   14 D   71   71   71   71  1.77  1.60  0.41  0.47   0.37   0.51
   4 T   15 I   71   71   71   71  1.77  1.98  0.41  0.34  -0.06   0.43
   4 T   16 D   71   71   71   71  1.77  0.47  0.41  0.84   0.18   0.38
   4 T   17 G   71   71   71   71  1.77  1.24  0.41  0.59  -0.45   0.37
   4 T   18 Y   71   71   71   71  1.77  1.20  0.41  0.60   0.26   0.37
   4 T   19 G   71   56   56   71  1.77  1.03  0.41  0.66   0.28   0.34
   4 T   20 G   71   71   71   71  1.77  0.87  0.41  0.71   0.28   0.41
   4 T   21 I   71   71   71   71  1.77  1.66  0.41  0.45   0.04   0.36
   4 T   22 A   71   71   71   71  1.77  1.29  0.41  0.57   0.21   0.33
   4 T   23 L   71   71   71   71  1.77  0.55  0.41  0.82  -0.54   0.43
   4 T   24 P   71   71   71   71  1.77  1.54  0.41  0.49   0.14   0.41
   4 T   25 E   71   70   70   71  1.77  1.17  0.41  0.61   0.39   0.47
   4 T   26 L   71   70   70   71  1.77  0.13  0.41  0.96  -0.20   0.34
   4 T   27 I   71   70   70   71  1.77  1.27  0.41  0.58  -0.37   0.34
   4 T   28 C   71   70   70   71  1.77  0.00  0.41  1.00  -0.42   0.40
   4 T   29 T   71   70   70   71  1.77  1.42  0.41  0.53  -0.38   0.40
   4 T   30 M   71   70   70   71  1.77  0.80  0.41  0.73  -0.34   0.33
   4 T   31 F   71   70   70   71  1.77  1.74  0.41  0.42   0.25   0.38
   4 T   32 H   71   70   70   71  1.77  1.65  0.41  0.45   0.04   0.37
   4 T   33 T   71   70   70   71  1.77  0.25  0.41  0.92   0.05   0.34
   4 T   34 S   71   70   70   71  1.77  0.00  0.41  1.00   0.05   0.20
   4 T   35 G   71   70   70   71  1.77  1.71  0.41  0.43   0.31   0.38
   4 T   36 Y   71   70   70   71  1.77  1.01  0.41  0.66  -0.15   0.35
   4 T   37 D   71   70   70   71  1.77  1.02  0.41  0.66   0.31   0.42
   4 T   38 T   71   70   70   71  1.77  0.64  0.41  0.79   0.03   0.27
   4 T   39 Q   71   67   67   71  1.77  2.32  0.41  0.23   0.33   0.43
   4 T   40 A   71   70   70   71  1.77  0.89  0.41  0.70  -0.18   0.38
   4 T   41 I   71   70   70   71  1.77  1.52  0.41  0.49  -0.11   0.42
   4 T   42 V   71   70   70   71  1.77  1.21  0.41  0.59   0.25   0.38
   4 T   43 E   71   65   65   71  1.77  2.02  0.41  0.33   0.25   0.43
   4 T   44 N   71   69   69   71  1.77  1.55  0.41  0.48   0.20   0.33
   4 T   45 N   71   63   63   71  1.77  1.57  0.41  0.48   0.25   0.32
   4 T   46 E   71   68   68   71  1.77  0.79  0.41  0.73   0.23   0.35
   4 T   47 S   71   69   69   71  1.77  0.15  0.41  0.95   0.05   0.22
   4 T   48 T   71   69   69   71  1.77  1.37  0.41  0.54   0.12   0.31
   4 T   49 E   71   69   69   71  1.77  0.53  0.41  0.82   0.20   0.32
   4 T   50 Y   71   69   69   71  1.77  0.26  0.41  0.91  -0.08   0.30
   4 T   51 G   71   69   69   71  1.77  0.00  0.41  1.00   0.10   0.15
   4 T   52 L   71   69   69   71  1.77  0.63  0.41  0.79  -0.54   0.40
   4 T   53 F   71   69   69   71  1.77  0.65  0.41  0.78  -0.47   0.39
   4 T   54 Q   71   69   69   71  1.77  0.13  0.41  0.96   0.06   0.20
   4 T   55 I   71   69   69   71  1.77  0.33  0.41  0.89  -0.53   0.39
   4 T   56 S   71   69   69   71  1.77  0.31  0.41  0.90   0.24   0.35
   4 T   57 N   71   69   69   71  1.77  0.81  0.41  0.73   0.26   0.36
   4 T   58 K   71   69   69   71  1.77  1.63  0.41  0.46   0.24   0.41
   4 T   59 L   71   69   69   71  1.77  1.25  0.41  0.58  -0.02   0.41
   4 T   60 W   71   69   69   71  1.77  0.00  0.41  1.00  -0.20   0.31
   4 T   61 C   71   69   69   71  1.77  0.00  0.41  1.00  -0.41   0.39
   4 T   62 K   71   67   67   71  1.77  1.58  0.41  0.47   0.27   0.37
   4 T   63 S   71   58   58   71  1.77  1.18  0.41  0.61   0.24   0.33
   4 T   64 S   71   54   54   71  1.77  1.05  0.41  0.65   0.17   0.26
   4 T   65 Q   71   66   66   71  1.77  1.76  0.41  0.41   0.29   0.37
   4 T   66 V   71   66   66   71  1.77  1.27  0.41  0.58   0.09   0.31
   4 T   67 P   71   69   69   71  1.77  1.48  0.41  0.51   0.32   0.42
   4 T   68 Q   71   57   57   71  1.77  1.79  0.41  0.40   0.22   0.39
   4 T   69 S   71   69   69   71  1.77  1.53  0.41  0.49   0.12   0.34
   4 T   70 R   71   68   68   71  1.77  2.12  0.41  0.29   0.24   0.41
   4 T   71 N   71   69   69   71  1.77  0.37  0.41  0.88   0.24   0.29
   4 T   72 I   71   69   69   71  1.77  1.94  0.41  0.35   0.02   0.42
   4 T   73 C   71   69   69   71  1.77  0.00  0.41  1.00  -0.41   0.39
   4 T   74 D   71   69   69   71  1.77  1.50  0.41  0.50   0.33   0.43
   4 T   75 I   71   69   69   71  1.77  1.08  0.41  0.64  -0.46   0.35
   4 T   76 S   71   69   69   71  1.77  1.94  0.41  0.35   0.24   0.36
   4 T   77 C   71   69   69   71  1.77  0.00  0.41  1.00  -0.41   0.39
   4 T   78 D   71   69   69   71  1.77  1.29  0.41  0.57   0.27   0.38
   4 T   79 K   71   69   69   71  1.77  1.42  0.41  0.53   0.09   0.43
   4 T   80 F   71   69   69   71  1.77  0.21  0.41  0.93  -0.59   0.42
   4 T   81 L   71   69   69   71  1.77  0.63  0.41  0.79  -0.48   0.47
   4 T   82 D   71   69   69   71  1.77  1.86  0.41  0.38   0.32   0.38
   4 T   83 D   71   69   69   71  1.77  1.32  0.41  0.56   0.30   0.42
   4 T   84 D   71   69   69   71  1.77  0.59  0.41  0.80   0.25   0.36
   4 T   85 I   71   69   69   71  1.77  0.74  0.41  0.75  -0.53   0.40
   4 T   86 T   71   69   69   71  1.77  1.32  0.41  0.56   0.11   0.40
   4 T   87 D   71   69   69   71  1.77  1.94  0.41  0.35   0.25   0.45
   4 T   88 D   71   69   69   71  1.77  1.37  0.41  0.54   0.08   0.40
   4 T   89 I   71   69   69   71  1.77  0.99  0.41  0.67  -0.38   0.42
   4 T   90 M   71   69   69   71  1.77  2.11  0.41  0.30   0.29   0.46
   4 T   91 C   71   69   69   71  1.77  0.00  0.41  1.00  -0.41   0.39
   4 T   92 A   71   69   69   71  1.77  0.00  0.41  1.00  -0.38   0.32
   4 T   93 K   71   69   69   71  1.77  0.64  0.41  0.79   0.31   0.35
   4 T   94 K   71   69   69   71  1.77  0.92  0.41  0.69   0.40   0.40
   4 T   95 I   71   69   69   71  1.77  0.63  0.41  0.79  -0.47   0.38
   4 T   96 L   71   69   69   71  1.77  1.15  0.41  0.62  -0.31   0.37
   4 T   97 D   71   69   69   71  1.77  1.42  0.41  0.53   0.32   0.42
   4 T   98 I   71   69   69   71  1.77  1.95  0.41  0.35   0.23   0.34
   4 T   99 K   71   69   69   71  1.77  1.84  0.41  0.39   0.30   0.37
   4 T  100 G   71   69   69   71  1.77  0.46  0.41  0.85   0.16   0.27
   4 T  101 I   71   69   69   71  1.77  1.36  0.41  0.55  -0.37   0.42
   4 T  102 D   71   69   69   71  1.77  1.80  0.41  0.40   0.41   0.45
   4 T  103 Y   71   69   69   71  1.77  0.63  0.41  0.79  -0.18   0.41
   4 T  104 W   71   69   69   71  1.77  0.00  0.41  1.00  -0.20   0.31
   4 T  105 L   71   69   69   71  1.77  1.56  0.41  0.48  -0.03   0.37
   4 T  106 A   71   69   69   71  1.77  1.32  0.41  0.56  -0.00   0.36
   4 T  107 H   71   69   69   71  1.77  0.08  0.41  0.97  -0.17   0.32
   4 T  108 K   71   69   69   71  1.77  1.41  0.41  0.53   0.32   0.41
   4 T  109 A   71   61   61   71  1.77  1.61  0.41  0.46   0.23   0.37
   4 T  110 L   71   69   69   71  1.77  1.30  0.41  0.57   0.15   0.40
   4 T  111 C   71   69   69   71  1.77  0.00  0.41  1.00  -0.41   0.39
   4 T  112 T   71   69   69   71  1.77  1.78  0.41  0.41   0.31   0.39
   4 T  113 E   71   57   57   71  1.77  1.71  0.41  0.43   0.31   0.44
   4 T  114 K   71   69   69   71  1.77  1.23  0.41  0.59   0.20   0.33
   4 T  115 L   71   69   69   71  1.77  0.81  0.41  0.73  -0.52   0.48
   4 T  116 E   71   69   69   71  1.77  1.81  0.41  0.39   0.21   0.39
   4 T  117 Q   71   69   69   71  1.77  2.24  0.41  0.25   0.29   0.43
   4 T  118 W   71   54   54   71  1.77  0.59  0.41  0.80   0.01   0.30
   4 T  119 L   71   69   69   71  1.77  1.35  0.41  0.55  -0.39   0.45
   4 T  120 C   71   69   69   71  1.77  1.85  0.41  0.38   0.34   0.45
   4 T  121 E   71   69   69   71  1.77  1.12  0.41  0.63   0.26   0.36
   4 T  122 K   71   69   69   71  1.77  0.08  0.41  0.97  -0.38   0.37
   5 K    6 C   71   71   71   71  0.43  0.00  0.85  1.00  -0.38   0.39
   5 K    7 E   71   71   71   71  0.43  1.37  0.85  0.54   0.41   0.48
   5 K    8 L   71   71   71   71  0.43  0.49  0.85  0.84  -0.37   0.35
   5 K    9 S   71   71   71   71  0.43  0.52  0.85  0.83  -0.29   0.28
   5 K   10 Q   71   71   71   71  0.43  1.46  0.85  0.51   0.01   0.20
   5 K   11 L   71   71   71   71  0.43  1.90  0.85  0.37  -0.04   0.40
   5 K   12 L   71   71   71   71  0.43  0.96  0.85  0.68  -0.39   0.32
   5 K   13 K   71   71   71   71  0.43  1.52  0.85  0.49   0.06   0.28
   5 K   14 D   71   71   71   71  0.43  1.60  0.85  0.47   0.19   0.50
   5 K   15 I   71   71   71   71  0.43  1.98  0.85  0.34  -0.10   0.36
   5 K   16 D   71   71   71   71  0.43  0.47  0.85  0.84   0.22   0.44
   5 K   17 G   71   71   71   71  0.43  1.24  0.85  0.59  -0.40   0.31
   5 K   18 Y   71   71   71   71  0.43  1.20  0.85  0.60   0.51   0.47
   5 K   19 G   71   56   56   71  0.43  1.03  0.85  0.66   0.20   0.24
   5 K   20 G   71   71   71   71  0.43  0.87  0.85  0.71   0.19   0.27
   5 K   21 I   71   71   71   71  0.43  1.66  0.85  0.45   0.00   0.37
   5 K   22 A   71   71   71   71  0.43  1.29  0.85  0.57   0.18   0.26
   5 K   23 L   71   71   71   71  0.43  0.55  0.85  0.82  -0.36   0.29
   5 K   24 P   71   71   71   71  0.43  1.54  0.85  0.49   0.09   0.32
   5 K   25 E   71   70   70   71  0.43  1.17  0.85  0.61   0.38   0.52
   5 K   26 L   71   70   70   71  0.43  0.13  0.85  0.96  -0.16   0.28
   5 K   27 I   71   70   70   71  0.43  1.27  0.85  0.58  -0.44   0.37
   5 K   28 C   71   70   70   71  0.43  0.00  0.85  1.00  -0.38   0.39
   5 K   29 T   71   70   70   71  0.43  1.42  0.85  0.53  -0.34   0.30
   5 K   30 M   71   70   70   71  0.43  0.80  0.85  0.73  -0.29   0.32
   5 K   31 F   71   70   70   71  0.43  1.74  0.85  0.42   0.10   0.34
   5 K   32 H   71   70   70   71  0.43  1.65  0.85  0.45  -0.05   0.30
   5 K   33 T   71   70   70   71  0.43  0.25  0.85  0.92   0.69   0.52
   5 K   34 S   71   70   70   71  0.43  0.00  0.85  1.00   0.23   0.24
   5 K   35 G   71   70   70   71  0.43  1.71  0.85  0.43   0.23   0.32
   5 K   36 Y   71   70   70   71  0.43  1.01  0.85  0.66  -0.07   0.19
   5 K   37 D   71   70   70   71  0.43  1.02  0.85  0.66   0.23   0.42
   5 K   38 T   71   70   70   71  0.43  0.64  0.85  0.79   0.10   0.26
   5 K   39 Q   71   67   67   71  0.43  2.32  0.85  0.23   0.16   0.36
   5 K   40 A   71   70   70   71  0.43  0.89  0.85  0.70  -0.23   0.33
   5 K   41 I   71   70   70   71  0.43  1.52  0.85  0.49  -0.15   0.43
   5 K   42 V   71   70   70   71  0.43  1.21  0.85  0.59   0.15   0.31
   5 K   43 E   71   65   65   71  0.43  2.02  0.85  0.33   0.15   0.46
   5 K   44 N   71   69   69   71  0.43  1.55  0.85  0.48   0.16   0.36
   5 K   45 N   71   63   63   71  0.43  1.57  0.85  0.48   0.21   0.32
   5 K   46 E   71   68   68   71  0.43  0.79  0.85  0.73   0.20   0.36
   5 K   47 S   71   69   69   71  0.43  0.15  0.85  0.95   0.21   0.23
   5 K   48 T   71   69   69   71  0.43  1.37  0.85  0.54   0.10   0.28
   5 K   49 E   71   69   69   71  0.43  0.53  0.85  0.82   0.64   0.51
   5 K   50 Y   71   69   69   71  0.43  0.26  0.85  0.91   0.07   0.13
   5 K   51 G   71   69   69   71  0.43  0.00  0.85  1.00   0.13   0.15
   5 K   52 L   71   69   69   71  0.43  0.63  0.85  0.79  -0.42   0.32
   5 K   53 F   71   69   69   71  0.43  0.65  0.85  0.78  -0.34   0.26
   5 K   54 Q   71   69   69   71  0.43  0.13  0.85  0.96   0.31   0.25
   5 K   55 I   71   69   69   71  0.43  0.33  0.85  0.89  -0.43   0.37
   5 K   56 S   71   69   69   71  0.43  0.31  0.85  0.90   0.24   0.26
   5 K   57 N   71   69   69   71  0.43  0.81  0.85  0.73   0.34   0.35
   5 K   58 K   71   69   69   71  0.43  1.63  0.85  0.46   0.04   0.27
   5 K   59 L   71   69   69   71  0.43  1.25  0.85  0.58   0.01   0.29
   5 K   60 W   71   69   69   71  0.43  0.00  0.85  1.00  -0.12   0.17
   5 K   61 C   71   69   69   71  0.43  0.00  0.85  1.00  -0.37   0.38
   5 K   62 K   71   67   67   71  0.43  1.58  0.85  0.47   0.22   0.31
   5 K   63 S   71   58   58   71  0.43  1.18  0.85  0.61   0.34   0.30
   5 K   64 S   71   54   54   71  0.43  1.05  0.85  0.65   0.10   0.16
   5 K   65 Q   71   66   66   71  0.43  1.76  0.85  0.41   0.06   0.31
   5 K   66 V   71   66   66   71  0.43  1.27  0.85  0.58   0.05   0.24
   5 K   67 P   71   69   69   71  0.43  1.48  0.85  0.51   0.18   0.26
   5 K   68 Q   71   57   57   71  0.43  1.79  0.85  0.40   0.06   0.32
   5 K   69 S   71   69   69   71  0.43  1.53  0.85  0.49   0.12   0.28
   5 K   70 R   71   68   68   71  0.43  2.12  0.85  0.29   0.05   0.30
   5 K   71 N   71   69   69   71  0.43  0.37  0.85  0.88   0.29   0.39
   5 K   72 I   71   69   69   71  0.43  1.94  0.85  0.35  -0.01   0.42
   5 K   73 C   71   69   69   71  0.43  0.00  0.85  1.00  -0.37   0.38
   5 K   74 D   71   69   69   71  0.43  1.50  0.85  0.50   0.15   0.42
   5 K   75 I   71   69   69   71  0.43  1.08  0.85  0.64  -0.46   0.35
   5 K   76 S   71   69   69   71  0.43  1.94  0.85  0.35   0.20   0.31
   5 K   77 C   71   69   69   71  0.43  0.00  0.85  1.00  -0.37   0.38
   5 K   78 D   71   69   69   71  0.43  1.29  0.85  0.57   0.26   0.37
   5 K   79 K   71   69   69   71  0.43  1.42  0.85  0.53   0.16   0.44
   5 K   80 F   71   69   69   71  0.43  0.21  0.85  0.93  -0.31   0.22
   5 K   81 L   71   69   69   71  0.43  0.63  0.85  0.79  -0.31   0.33
   5 K   82 D   71   69   69   71  0.43  1.86  0.85  0.38   0.25   0.42
   5 K   83 D   71   69   69   71  0.43  1.32  0.85  0.56   0.42   0.44
   5 K   84 D   71   69   69   71  0.43  0.59  0.85  0.80   0.54   0.42
   5 K   85 I   71   69   69   71  0.43  0.74  0.85  0.75  -0.43   0.35
   5 K   86 T   71   69   69   71  0.43  1.32  0.85  0.56   0.05   0.34
   5 K   87 D   71   69   69   71  0.43  1.94  0.85  0.35   0.20   0.53
   5 K   88 D   71   69   69   71  0.43  1.37  0.85  0.54   0.14   0.45
   5 K   89 I   71   69   69   71  0.43  0.99  0.85  0.67  -0.39   0.32
   5 K   90 M   71   69   69   71  0.43  2.11  0.85  0.30  -0.02   0.35
   5 K   91 C   71   69   69   71  0.43  0.00  0.85  1.00  -0.37   0.38
   5 K   92 A   71   69   69   71  0.43  0.00  0.85  1.00  -0.28   0.30
   5 K   93 K   71   69   69   71  0.43  0.64  0.85  0.79  -0.05   0.15
   5 K   94 K   71   69   69   71  0.43  0.92  0.85  0.69  -0.01   0.16
   5 K   95 I   71   69   69   71  0.43  0.63  0.85  0.79  -0.47   0.38
   5 K   96 L   71   69   69   71  0.43  1.15  0.85  0.62  -0.35   0.32
   5 K   97 D   71   69   69   71  0.43  1.42  0.85  0.53   0.41   0.48
   5 K   98 I   71   69   69   71  0.43  1.95  0.85  0.35   0.11   0.24
   5 K   99 K   71   69   69   71  0.43  1.84  0.85  0.39   0.15   0.28
   5 K  100 G   71   69   69   71  0.43  0.46  0.85  0.85   0.18   0.26
   5 K  101 I   71   69   69   71  0.43  1.36  0.85  0.55  -0.38   0.35
   5 K  102 D   71   69   69   71  0.43  1.80  0.85  0.40   0.22   0.40
   5 K  103 Y   71   69   69   71  0.43  0.63  0.85  0.79  -0.19   0.28
   5 K  104 W   71   69   69   71  0.43  0.00  0.85  1.00  -0.12   0.17
   5 K  105 L   71   69   69   71  0.43  1.56  0.85  0.48  -0.09   0.33
   5 K  106 A   71   69   69   71  0.43  1.32  0.85  0.56  -0.06   0.28
   5 K  107 H   71   69   69   71  0.43  0.08  0.85  0.97  -0.11   0.16
   5 K  108 K   71   69   69   71  0.43  1.41  0.85  0.53   0.06   0.22
   5 K  109 A   71   61   61   71  0.43  1.61  0.85  0.46   0.05   0.28
   5 K  110 L   71   69   69   71  0.43  1.30  0.85  0.57  -0.00   0.21
   5 K  111 C   71   69   69   71  0.43  0.00  0.85  1.00  -0.37   0.38
   5 K  112 T   71   69   69   71  0.43  1.78  0.85  0.41   0.21   0.43
   5 K  113 E   71   57   57   71  0.43  1.71  0.85  0.43   0.13   0.39
   5 K  114 K   71   69   69   71  0.43  1.23  0.85  0.59   0.42   0.39
   5 K  115 L   71   69   69   71  0.43  0.81  0.85  0.73  -0.40   0.29
   5 K  116 E   71   69   69   71  0.43  1.81  0.85  0.39   0.23   0.39
   5 K  117 Q   71   69   69   71  0.43  2.24  0.85  0.25   0.23   0.45
   5 K  118 W   71   54   54   71  0.43  0.59  0.85  0.80  -0.05   0.13
   5 K  119 L   71   69   69   71  0.43  1.35  0.85  0.55  -0.39   0.34
   5 K  120 C   71   69   69   71  0.43  1.85  0.85  0.38   0.19   0.39
   5 K  121 E   71   69   69   71  0.43  1.12  0.85  0.63   0.27   0.42
   5 K  122 K   71   69   69   71  0.43  0.08  0.85  0.97  -0.33   0.26
   6 C    7 E   71   71   71   71  0.00  1.37  1.00  0.54  -0.51   0.44
   6 C    8 L   71   71   71   71  0.00  0.49  1.00  0.84  -0.29   0.23
   6 C    9 S   71   71   71   71  0.00  0.52  1.00  0.83  -0.11   0.18
   6 C   10 Q   71   71   71   71  0.00  1.46  1.00  0.51  -0.42   0.46
   6 C   11 L   71   71   71   71  0.00  1.90  1.00  0.37  -0.41   0.45
   6 C   12 L   71   71   71   71  0.00  0.96  1.00  0.68  -0.16   0.25
   6 C   13 K   71   71   71   71  0.00  1.52  1.00  0.49  -0.42   0.44
   6 C   14 D   71   71   71   71  0.00  1.60  1.00  0.47  -0.57   0.55
   6 C   15 I   71   71   71   71  0.00  1.98  1.00  0.34  -0.25   0.38
   6 C   16 D   71   71   71   71  0.00  0.47  1.00  0.84  -0.12   0.26
   6 C   17 G   71   71   71   71  0.00  1.24  1.00  0.59  -0.19   0.22
   6 C   18 Y   71   71   71   71  0.00  1.20  1.00  0.60  -0.37   0.38
   6 C   19 G   71   56   56   71  0.00  1.03  1.00  0.66  -0.16   0.20
   6 C   20 G   71   71   71   71  0.00  0.87  1.00  0.71  -0.26   0.43
   6 C   21 I   71   71   71   71  0.00  1.66  1.00  0.45  -0.20   0.34
   6 C   22 A   71   71   71   71  0.00  1.29  1.00  0.57  -0.16   0.35
   6 C   23 L   71   71   71   71  0.00  0.55  1.00  0.82  -0.26   0.21
   6 C   24 P   71   71   71   71  0.00  1.54  1.00  0.49  -0.30   0.49
   6 C   25 E   71   70   70   71  0.00  1.17  1.00  0.61  -0.51   0.55
   6 C   26 L   71   70   70   71  0.00  0.13  1.00  0.96   0.15   0.38
   6 C   27 I   71   70   70   71  0.00  1.27  1.00  0.58  -0.23   0.24
   6 C   28 C   71   70   70   71  0.00  0.00  1.00  1.00   1.57   1.12
   6 C   29 T   71   70   70   71  0.00  1.42  1.00  0.53  -0.30   0.28
   6 C   30 M   71   70   70   71  0.00  0.80  1.00  0.73  -0.16   0.23
   6 C   31 F   71   70   70   71  0.00  1.74  1.00  0.42  -0.37   0.33
   6 C   32 H   71   70   70   71  0.00  1.65  1.00  0.45  -0.03   0.31
   6 C   33 T   71   70   70   71  0.00  0.25  1.00  0.92  -0.46   0.34
   6 C   34 S   71   70   70   71  0.00  0.00  1.00  1.00   0.13   0.09
   6 C   35 G   71   70   70   71  0.00  1.71  1.00  0.43  -0.27   0.32
   6 C   36 Y   71   70   70   71  0.00  1.01  1.00  0.66  -0.10   0.31
   6 C   37 D   71   70   70   71  0.00  1.02  1.00  0.66  -0.38   0.46
   6 C   38 T   71   70   70   71  0.00  0.64  1.00  0.79  -0.33   0.25
   6 C   39 Q   71   67   67   71  0.00  2.32  1.00  0.23  -0.33   0.46
   6 C   40 A   71   70   70   71  0.00  0.89  1.00  0.70  -0.20   0.27
   6 C   41 I   71   70   70   71  0.00  1.52  1.00  0.49  -0.22   0.23
   6 C   42 V   71   70   70   71  0.00  1.21  1.00  0.59  -0.24   0.26
   6 C   43 E   71   65   65   71  0.00  2.02  1.00  0.33  -0.38   0.45
   6 C   44 N   71   69   69   71  0.00  1.55  1.00  0.48  -0.36   0.40
   6 C   45 N   71   63   63   71  0.00  1.57  1.00  0.48  -0.32   0.32
   6 C   46 E   71   68   68   71  0.00  0.79  1.00  0.73  -0.21   0.44
   6 C   47 S   71   69   69   71  0.00  0.15  1.00  0.95   0.13   0.11
   6 C   48 T   71   69   69   71  0.00  1.37  1.00  0.54  -0.30   0.28
   6 C   49 E   71   69   69   71  0.00  0.53  1.00  0.82  -0.36   0.51
   6 C   50 Y   71   69   69   71  0.00  0.26  1.00  0.91  -0.11   0.16
   6 C   51 G   71   69   69   71  0.00  0.00  1.00  1.00  -0.03   0.02
   6 C   52 L   71   69   69   71  0.00  0.63  1.00  0.79  -0.16   0.28
   6 C   53 F   71   69   69   71  0.00  0.65  1.00  0.78   0.01   0.16
   6 C   54 Q   71   69   69   71  0.00  0.13  1.00  0.96  -0.42   0.30
   6 C   55 I   71   69   69   71  0.00  0.33  1.00  0.89  -0.08   0.23
   6 C   56 S   71   69   69   71  0.00  0.31  1.00  0.90  -0.24   0.25
   6 C   57 N   71   69   69   71  0.00  0.81  1.00  0.73  -0.18   0.40
   6 C   58 K   71   69   69   71  0.00  1.63  1.00  0.46  -0.38   0.47
   6 C   59 L   71   69   69   71  0.00  1.25  1.00  0.58  -0.18   0.41
   6 C   60 W   71   69   69   71  0.00  0.00  1.00  1.00   0.24   0.17
   6 C   61 C   71   69   69   71  0.00  0.00  1.00  1.00   1.55   1.11
   6 C   62 K   71   67   67   71  0.00  1.58  1.00  0.47  -0.37   0.38
   6 C   63 S   71   58   58   71  0.00  1.18  1.00  0.61  -0.36   0.33
   6 C   64 S   71   54   54   71  0.00  1.05  1.00  0.65  -0.14   0.22
   6 C   65 Q   71   66   66   71  0.00  1.76  1.00  0.41  -0.46   0.36
   6 C   66 V   71   66   66   71  0.00  1.27  1.00  0.58  -0.28   0.24
   6 C   67 P   71   69   69   71  0.00  1.48  1.00  0.51  -0.35   0.45
   6 C   68 Q   71   57   57   71  0.00  1.79  1.00  0.40  -0.13   0.35
   6 C   69 S   71   69   69   71  0.00  1.53  1.00  0.49  -0.17   0.33
   6 C   70 R   71   68   68   71  0.00  2.12  1.00  0.29  -0.40   0.46
   6 C   71 N   71   69   69   71  0.00  0.37  1.00  0.88  -0.30   0.34
   6 C   72 I   71   69   69   71  0.00  1.94  1.00  0.35  -0.42   0.47
   6 C   73 C   71   69   69   71  0.00  0.00  1.00  1.00   1.55   1.11
   6 C   74 D   71   69   69   71  0.00  1.50  1.00  0.50  -0.15   0.46
   6 C   75 I   71   69   69   71  0.00  1.08  1.00  0.64  -0.21   0.30
   6 C   76 S   71   69   69   71  0.00  1.94  1.00  0.35  -0.29   0.37
   6 C   77 C   71   69   69   71  0.00  0.00  1.00  1.00   1.55   1.11
   6 C   78 D   71   69   69   71  0.00  1.29  1.00  0.57  -0.15   0.40
   6 C   79 K   71   69   69   71  0.00  1.42  1.00  0.53  -0.40   0.47
   6 C   80 F   71   69   69   71  0.00  0.21  1.00  0.93  -0.24   0.16
   6 C   81 L   71   69   69   71  0.00  0.63  1.00  0.79  -0.28   0.22
   6 C   82 D   71   69   69   71  0.00  1.86  1.00  0.38  -0.41   0.47
   6 C   83 D   71   69   69   71  0.00  1.32  1.00  0.56  -0.40   0.46
   6 C   84 D   71   69   69   71  0.00  0.59  1.00  0.80  -0.33   0.43
   6 C   85 I   71   69   69   71  0.00  0.74  1.00  0.75  -0.18   0.26
   6 C   86 T   71   69   69   71  0.00  1.32  1.00  0.56  -0.43   0.40
   6 C   87 D   71   69   69   71  0.00  1.94  1.00  0.35  -0.42   0.47
   6 C   88 D   71   69   69   71  0.00  1.37  1.00  0.54  -0.27   0.46
   6 C   89 I   71   69   69   71  0.00  0.99  1.00  0.67  -0.17   0.22
   6 C   90 M   71   69   69   71  0.00  2.11  1.00  0.30  -0.38   0.43
   6 C   91 C   71   69   69   71  0.00  0.00  1.00  1.00   1.55   1.11
   6 C   92 A   71   69   69   71  0.00  0.00  1.00  1.00  -0.06   0.04
   6 C   93 K   71   69   69   71  0.00  0.64  1.00  0.79  -0.64   0.48
   6 C   94 K   71   69   69   71  0.00  0.92  1.00  0.69  -0.60   0.46
   6 C   95 I   71   69   69   71  0.00  0.63  1.00  0.79  -0.09   0.13
   6 C   96 L   71   69   69   71  0.00  1.15  1.00  0.62  -0.16   0.27
   6 C   97 D   71   69   69   71  0.00  1.42  1.00  0.53  -0.45   0.46
   6 C   98 I   71   69   69   71  0.00  1.95  1.00  0.35  -0.42   0.43
   6 C   99 K   71   69   69   71  0.00  1.84  1.00  0.39  -0.33   0.47
   6 C  100 G   71   69   69   71  0.00  0.46  1.00  0.85  -0.09   0.18
   6 C  101 I   71   69   69   71  0.00  1.36  1.00  0.55  -0.01   0.45
   6 C  102 D   71   69   69   71  0.00  1.80  1.00  0.40  -0.34   0.42
   6 C  103 Y   71   69   69   71  0.00  0.63  1.00  0.79  -0.23   0.34
   6 C  104 W   71   69   69   71  0.00  0.00  1.00  1.00   0.24   0.17
   6 C  105 L   71   69   69   71  0.00  1.56  1.00  0.48  -0.22   0.37
   6 C  106 A   71   69   69   71  0.00  1.32  1.00  0.56  -0.19   0.26
   6 C  107 H   71   69   69   71  0.00  0.08  1.00  0.97   0.20   0.22
   6 C  108 K   71   69   69   71  0.00  1.41  1.00  0.53  -0.42   0.47
   6 C  109 A   71   61   61   71  0.00  1.61  1.00  0.46  -0.44   0.41
   6 C  110 L   71   69   69   71  0.00  1.30  1.00  0.57   0.07   0.48
   6 C  111 C   71   69   69   71  0.00  0.00  1.00  1.00   1.55   1.11
   6 C  112 T   71   69   69   71  0.00  1.78  1.00  0.41  -0.46   0.37
   6 C  113 E   71   57   57   71  0.00  1.71  1.00  0.43  -0.47   0.57
   6 C  114 K   71   69   69   71  0.00  1.23  1.00  0.59  -0.33   0.53
   6 C  115 L   71   69   69   71  0.00  0.81  1.00  0.73  -0.29   0.23
   6 C  116 E   71   69   69   71  0.00  1.81  1.00  0.39  -0.16   0.34
   6 C  117 Q   71   69   69   71  0.00  2.24  1.00  0.25  -0.42   0.54
   6 C  118 W   71   54   54   71  0.00  0.59  1.00  0.80  -0.02   0.31
   6 C  119 L   71   69   69   71  0.00  1.35  1.00  0.55  -0.27   0.33
   6 C  120 C   71   69   69   71  0.00  1.85  1.00  0.38  -0.40   0.60
   6 C  121 E   71   69   69   71  0.00  1.12  1.00  0.63  -0.24   0.42
   6 C  122 K   71   69   69   71  0.00  0.08  1.00  0.97   1.49   0.95
   7 E    8 L   71   71   71   71  1.37  0.49  0.54  0.84  -0.55   0.48
   7 E    9 S   71   71   71   71  1.37  0.52  0.54  0.83  -0.36   0.31
   7 E   10 Q   71   71   71   71  1.37  1.46  0.54  0.51   0.39   0.49
   7 E   11 L   71   71   71   71  1.37  1.90  0.54  0.37   0.09   0.52
   7 E   12 L   71   71   71   71  1.37  0.96  0.54  0.68  -0.59   0.51
   7 E   13 K   71   71   71   71  1.37  1.52  0.54  0.49   0.52   0.48
   7 E   14 D   71   71   71   71  1.37  1.60  0.54  0.47   0.42   0.42
   7 E   15 I   71   71   71   71  1.37  1.98  0.54  0.34  -0.05   0.42
   7 E   16 D   71   71   71   71  1.37  0.47  0.54  0.84   0.15   0.29
   7 E   17 G   71   71   71   71  1.37  1.24  0.54  0.59  -0.46   0.39
   7 E   18 Y   71   71   71   71  1.37  1.20  0.54  0.60   0.17   0.39
   7 E   19 G   71   56   56   71  1.37  1.03  0.54  0.66   0.24   0.30
   7 E   20 G   71   71   71   71  1.37  0.87  0.54  0.71   0.22   0.40
   7 E   21 I   71   71   71   71  1.37  1.66  0.54  0.45   0.07   0.36
   7 E   22 A   71   71   71   71  1.37  1.29  0.54  0.57   0.20   0.37
   7 E   23 L   71   71   71   71  1.37  0.55  0.54  0.82  -0.59   0.45
   7 E   24 P   71   71   71   71  1.37  1.54  0.54  0.49   0.17   0.44
   7 E   25 E   71   70   70   71  1.37  1.17  0.54  0.61   0.18   0.31
   7 E   26 L   71   70   70   71  1.37  0.13  0.54  0.96  -0.20   0.34
   7 E   27 I   71   70   70   71  1.37  1.27  0.54  0.58  -0.42   0.42
   7 E   28 C   71   70   70   71  1.37  0.00  0.54  1.00  -0.52   0.44
   7 E   29 T   71   70   70   71  1.37  1.42  0.54  0.53  -0.46   0.44
   7 E   30 M   71   70   70   71  1.37  0.80  0.54  0.73  -0.38   0.36
   7 E   31 F   71   70   70   71  1.37  1.74  0.54  0.42   0.32   0.38
   7 E   32 H   71   70   70   71  1.37  1.65  0.54  0.45   0.08   0.36
   7 E   33 T   71   70   70   71  1.37  0.25  0.54  0.92  -0.01   0.47
   7 E   34 S   71   70   70   71  1.37  0.00  0.54  1.00   0.06   0.25
   7 E   35 G   71   70   70   71  1.37  1.71  0.54  0.43   0.30   0.37
   7 E   36 Y   71   70   70   71  1.37  1.01  0.54  0.66  -0.07   0.39
   7 E   37 D   71   70   70   71  1.37  1.02  0.54  0.66   0.27   0.37
   7 E   38 T   71   70   70   71  1.37  0.64  0.54  0.79   0.03   0.32
   7 E   39 Q   71   67   67   71  1.37  2.32  0.54  0.23   0.33   0.42
   7 E   40 A   71   70   70   71  1.37  0.89  0.54  0.70  -0.06   0.53
   7 E   41 I   71   70   70   71  1.37  1.52  0.54  0.49  -0.06   0.46
   7 E   42 V   71   70   70   71  1.37  1.21  0.54  0.59   0.20   0.29
   7 E   43 E   71   65   65   71  1.37  2.02  0.54  0.33   0.34   0.36
   7 E   44 N   71   69   69   71  1.37  1.55  0.54  0.48   0.23   0.37
   7 E   45 N   71   63   63   71  1.37  1.57  0.54  0.48   0.31   0.43
   7 E   46 E   71   68   68   71  1.37  0.79  0.54  0.73   0.18   0.30
   7 E   47 S   71   69   69   71  1.37  0.15  0.54  0.95   0.09   0.24
   7 E   48 T   71   69   69   71  1.37  1.37  0.54  0.54   0.28   0.44
   7 E   49 E   71   69   69   71  1.37  0.53  0.54  0.82   0.13   0.36
   7 E   50 Y   71   69   69   71  1.37  0.26  0.54  0.91  -0.04   0.29
   7 E   51 G   71   69   69   71  1.37  0.00  0.54  1.00   0.10   0.20
   7 E   52 L   71   69   69   71  1.37  0.63  0.54  0.79  -0.59   0.46
   7 E   53 F   71   69   69   71  1.37  0.65  0.54  0.78  -0.51   0.40
   7 E   54 Q   71   69   69   71  1.37  0.13  0.54  0.96   0.01   0.16
   7 E   55 I   71   69   69   71  1.37  0.33  0.54  0.89  -0.61   0.49
   7 E   56 S   71   69   69   71  1.37  0.31  0.54  0.90   0.22   0.30
   7 E   57 N   71   69   69   71  1.37  0.81  0.54  0.73   0.26   0.40
   7 E   58 K   71   69   69   71  1.37  1.63  0.54  0.46   0.51   0.55
   7 E   59 L   71   69   69   71  1.37  1.25  0.54  0.58   0.09   0.38
   7 E   60 W   71   69   69   71  1.37  0.00  0.54  1.00  -0.20   0.32
   7 E   61 C   71   69   69   71  1.37  0.00  0.54  1.00  -0.51   0.43
   7 E   62 K   71   67   67   71  1.37  1.58  0.54  0.47   0.26   0.38
   7 E   63 S   71   58   58   71  1.37  1.18  0.54  0.61   0.11   0.23
   7 E   64 S   71   54   54   71  1.37  1.05  0.54  0.65   0.11   0.19
   7 E   65 Q   71   66   66   71  1.37  1.76  0.54  0.41   0.38   0.36
   7 E   66 V   71   66   66   71  1.37  1.27  0.54  0.58   0.22   0.32
   7 E   67 P   71   69   69   71  1.37  1.48  0.54  0.51   0.29   0.37
   7 E   68 Q   71   57   57   71  1.37  1.79  0.54  0.40   0.26   0.35
   7 E   69 S   71   69   69   71  1.37  1.53  0.54  0.49   0.22   0.42
   7 E   70 R   71   68   68   71  1.37  2.12  0.54  0.29   0.35   0.44
   7 E   71 N   71   69   69   71  1.37  0.37  0.54  0.88   0.26   0.38
   7 E   72 I   71   69   69   71  1.37  1.94  0.54  0.35  -0.02   0.46
   7 E   73 C   71   69   69   71  1.37  0.00  0.54  1.00  -0.51   0.43
   7 E   74 D   71   69   69   71  1.37  1.50  0.54  0.50   0.31   0.39
   7 E   75 I   71   69   69   71  1.37  1.08  0.54  0.64  -0.53   0.43
   7 E   76 S   71   69   69   71  1.37  1.94  0.54  0.35   0.21   0.35
   7 E   77 C   71   69   69   71  1.37  0.00  0.54  1.00  -0.51   0.43
   7 E   78 D   71   69   69   71  1.37  1.29  0.54  0.57   0.24   0.37
   7 E   79 K   71   69   69   71  1.37  1.42  0.54  0.53   0.08   0.54
   7 E   80 F   71   69   69   71  1.37  0.21  0.54  0.93  -0.63   0.45
   7 E   81 L   71   69   69   71  1.37  0.63  0.54  0.79  -0.54   0.52
   7 E   82 D   71   69   69   71  1.37  1.86  0.54  0.38   0.20   0.33
   7 E   83 D   71   69   69   71  1.37  1.32  0.54  0.56   0.26   0.42
   7 E   84 D   71   69   69   71  1.37  0.59  0.54  0.80   0.21   0.38
   7 E   85 I   71   69   69   71  1.37  0.74  0.54  0.75  -0.56   0.46
   7 E   86 T   71   69   69   71  1.37  1.32  0.54  0.56   0.10   0.47
   7 E   87 D   71   69   69   71  1.37  1.94  0.54  0.35   0.19   0.48
   7 E   88 D   71   69   69   71  1.37  1.37  0.54  0.54  -0.00   0.36
   7 E   89 I   71   69   69   71  1.37  0.99  0.54  0.67  -0.42   0.44
   7 E   90 M   71   69   69   71  1.37  2.11  0.54  0.30   0.24   0.44
   7 E   91 C   71   69   69   71  1.37  0.00  0.54  1.00  -0.51   0.43
   7 E   92 A   71   69   69   71  1.37  0.00  0.54  1.00  -0.44   0.37
   7 E   93 K   71   69   69   71  1.37  0.64  0.54  0.79   0.46   0.43
   7 E   94 K   71   69   69   71  1.37  0.92  0.54  0.69   0.55   0.55
   7 E   95 I   71   69   69   71  1.37  0.63  0.54  0.79  -0.55   0.46
   7 E   96 L   71   69   69   71  1.37  1.15  0.54  0.62  -0.31   0.39
   7 E   97 D   71   69   69   71  1.37  1.42  0.54  0.53   0.30   0.50
   7 E   98 I   71   69   69   71  1.37  1.95  0.54  0.35   0.27   0.41
   7 E   99 K   71   69   69   71  1.37  1.84  0.54  0.39   0.36   0.53
   7 E  100 G   71   69   69   71  1.37  0.46  0.54  0.85   0.20   0.38
   7 E  101 I   71   69   69   71  1.37  1.36  0.54  0.55  -0.44   0.50
   7 E  102 D   71   69   69   71  1.37  1.80  0.54  0.40   0.34   0.44
   7 E  103 Y   71   69   69   71  1.37  0.63  0.54  0.79  -0.14   0.41
   7 E  104 W   71   69   69   71  1.37  0.00  0.54  1.00  -0.20   0.32
   7 E  105 L   71   69   69   71  1.37  1.56  0.54  0.48  -0.02   0.41
   7 E  106 A   71   69   69   71  1.37  1.32  0.54  0.56   0.01   0.39
   7 E  107 H   71   69   69   71  1.37  0.08  0.54  0.97  -0.16   0.41
   7 E  108 K   71   69   69   71  1.37  1.41  0.54  0.53   0.53   0.52
   7 E  109 A   71   61   61   71  1.37  1.61  0.54  0.46   0.27   0.38
   7 E  110 L   71   69   69   71  1.37  1.30  0.54  0.57   0.31   0.40
   7 E  111 C   71   69   69   71  1.37  0.00  0.54  1.00  -0.51   0.43
   7 E  112 T   71   69   69   71  1.37  1.78  0.54  0.41   0.44   0.47
   7 E  113 E   71   57   57   71  1.37  1.71  0.54  0.43   0.41   0.49
   7 E  114 K   71   69   69   71  1.37  1.23  0.54  0.59   0.28   0.57
   7 E  115 L   71   69   69   71  1.37  0.81  0.54  0.73  -0.55   0.52
   7 E  116 E   71   69   69   71  1.37  1.81  0.54  0.39   0.22   0.34
   7 E  117 Q   71   69   69   71  1.37  2.24  0.54  0.25   0.28   0.50
   7 E  118 W   71   54   54   71  1.37  0.59  0.54  0.80  -0.09   0.34
   7 E  119 L   71   69   69   71  1.37  1.35  0.54  0.55  -0.42   0.47
   7 E  120 C   71   69   69   71  1.37  1.85  0.54  0.38   0.42   0.43
   7 E  121 E   71   69   69   71  1.37  1.12  0.54  0.63   0.29   0.43
   7 E  122 K   71   69   69   71  1.37  0.08  0.54  0.97  -0.44   0.47
   8 L    9 S   71   71   71   71  0.49  0.52  0.84  0.83   0.14   0.19
   8 L   10 Q   71   71   71   71  0.49  1.46  0.84  0.51  -0.40   0.39
   8 L   11 L   71   71   71   71  0.49  1.90  0.84  0.37  -0.20   0.42
   8 L   12 L   71   71   71   71  0.49  0.96  0.84  0.68   0.28   0.29
   8 L   13 K   71   71   71   71  0.49  1.52  0.84  0.49  -0.42   0.35
   8 L   14 D   71   71   71   71  0.49  1.60  0.84  0.47  -0.47   0.49
   8 L   15 I   71   71   71   71  0.49  1.98  0.84  0.34  -0.05   0.39
   8 L   16 D   71   71   71   71  0.49  0.47  0.84  0.84  -0.45   0.50
   8 L   17 G   71   71   71   71  0.49  1.24  0.84  0.59   0.30   0.25
   8 L   18 Y   71   71   71   71  0.49  1.20  0.84  0.60  -0.61   0.47
   8 L   19 G   71   56   56   71  0.49  1.03  0.84  0.66  -0.41   0.33
   8 L   20 G   71   71   71   71  0.49  0.87  0.84  0.71  -0.44   0.44
   8 L   21 I   71   71   71   71  0.49  1.66  0.84  0.45  -0.11   0.34
   8 L   22 A   71   71   71   71  0.49  1.29  0.84  0.57  -0.35   0.36
   8 L   23 L   71   71   71   71  0.49  0.55  0.84  0.82   0.34   0.27
   8 L   24 P   71   71   71   71  0.49  1.54  0.84  0.49  -0.31   0.41
   8 L   25 E   71   70   70   71  0.49  1.17  0.84  0.61  -0.64   0.56
   8 L   26 L   71   70   70   71  0.49  0.13  0.84  0.96   0.10   0.16
   8 L   27 I   71   70   70   71  0.49  1.27  0.84  0.58   0.27   0.31
   8 L   28 C   71   70   70   71  0.49  0.00  0.84  1.00  -0.29   0.24
   8 L   29 T   71   70   70   71  0.49  1.42  0.84  0.53   0.24   0.28
   8 L   30 M   71   70   70   71  0.49  0.80  0.84  0.73   0.16   0.22
   8 L   31 F   71   70   70   71  0.49  1.74  0.84  0.42  -0.34   0.32
   8 L   32 H   71   70   70   71  0.49  1.65  0.84  0.45  -0.08   0.38
   8 L   33 T   71   70   70   71  0.49  0.25  0.84  0.92  -0.53   0.46
   8 L   34 S   71   70   70   71  0.49  0.00  0.84  1.00  -0.34   0.29
   8 L   35 G   71   70   70   71  0.49  1.71  0.84  0.43  -0.55   0.46
   8 L   36 Y   71   70   70   71  0.49  1.01  0.84  0.66   0.07   0.27
   8 L   37 D   71   70   70   71  0.49  1.02  0.84  0.66  -0.55   0.50
   8 L   38 T   71   70   70   71  0.49  0.64  0.84  0.79  -0.17   0.20
   8 L   39 Q   71   67   67   71  0.49  2.32  0.84  0.23  -0.47   0.46
   8 L   40 A   71   70   70   71  0.49  0.89  0.84  0.70   0.00   0.33
   8 L   41 I   71   70   70   71  0.49  1.52  0.84  0.49   0.04   0.34
   8 L   42 V   71   70   70   71  0.49  1.21  0.84  0.59  -0.43   0.38
   8 L   43 E   71   65   65   71  0.49  2.02  0.84  0.33  -0.41   0.48
   8 L   44 N   71   69   69   71  0.49  1.55  0.84  0.48  -0.42   0.44
   8 L   45 N   71   63   63   71  0.49  1.57  0.84  0.48  -0.51   0.42
   8 L   46 E   71   68   68   71  0.49  0.79  0.84  0.73  -0.44   0.44
   8 L   47 S   71   69   69   71  0.49  0.15  0.84  0.95  -0.29   0.23
   8 L   48 T   71   69   69   71  0.49  1.37  0.84  0.54  -0.30   0.37
   8 L   49 E   71   69   69   71  0.49  0.53  0.84  0.82  -0.69   0.55
   8 L   50 Y   71   69   69   71  0.49  0.26  0.84  0.91  -0.00   0.17
   8 L   51 G   71   69   69   71  0.49  0.00  0.84  1.00  -0.33   0.27
   8 L   52 L   71   69   69   71  0.49  0.63  0.84  0.79   0.40   0.32
   8 L   53 F   71   69   69   71  0.49  0.65  0.84  0.78   0.31   0.22
   8 L   54 Q   71   69   69   71  0.49  0.13  0.84  0.96  -0.40   0.30
   8 L   55 I   71   69   69   71  0.49  0.33  0.84  0.89   0.37   0.28
   8 L   56 S   71   69   69   71  0.49  0.31  0.84  0.90  -0.50   0.44
   8 L   57 N   71   69   69   71  0.49  0.81  0.84  0.73  -0.55   0.57
   8 L   58 K   71   69   69   71  0.49  1.63  0.84  0.46  -0.34   0.35
   8 L   59 L   71   69   69   71  0.49  1.25  0.84  0.58  -0.05   0.28
   8 L   60 W   71   69   69   71  0.49  0.00  0.84  1.00   0.10   0.17
   8 L   61 C   71   69   69   71  0.49  0.00  0.84  1.00  -0.28   0.22
   8 L   62 K   71   67   67   71  0.49  1.58  0.84  0.47  -0.55   0.48
   8 L   63 S   71   58   58   71  0.49  1.18  0.84  0.61  -0.56   0.46
   8 L   64 S   71   54   54   71  0.49  1.05  0.84  0.65  -0.28   0.29
   8 L   65 Q   71   66   66   71  0.49  1.76  0.84  0.41  -0.37   0.39
   8 L   66 V   71   66   66   71  0.49  1.27  0.84  0.58  -0.27   0.34
   8 L   67 P   71   69   69   71  0.49  1.48  0.84  0.51  -0.41   0.40
   8 L   68 Q   71   57   57   71  0.49  1.79  0.84  0.40  -0.38   0.46
   8 L   69 S   71   69   69   71  0.49  1.53  0.84  0.49  -0.30   0.37
   8 L   70 R   71   68   68   71  0.49  2.12  0.84  0.29  -0.39   0.43
   8 L   71 N   71   69   69   71  0.49  0.37  0.84  0.88  -0.55   0.45
   8 L   72 I   71   69   69   71  0.49  1.94  0.84  0.35  -0.16   0.49
   8 L   73 C   71   69   69   71  0.49  0.00  0.84  1.00  -0.28   0.22
   8 L   74 D   71   69   69   71  0.49  1.50  0.84  0.50  -0.56   0.49
   8 L   75 I   71   69   69   71  0.49  1.08  0.84  0.64   0.35   0.26
   8 L   76 S   71   69   69   71  0.49  1.94  0.84  0.35  -0.44   0.44
   8 L   77 C   71   69   69   71  0.49  0.00  0.84  1.00  -0.28   0.22
   8 L   78 D   71   69   69   71  0.49  1.29  0.84  0.57  -0.49   0.51
   8 L   79 K   71   69   69   71  0.49  1.42  0.84  0.53  -0.35   0.53
   8 L   80 F   71   69   69   71  0.49  0.21  0.84  0.93   0.37   0.27
   8 L   81 L   71   69   69   71  0.49  0.63  0.84  0.79   0.34   0.31
   8 L   82 D   71   69   69   71  0.49  1.86  0.84  0.38  -0.47   0.50
   8 L   83 D   71   69   69   71  0.49  1.32  0.84  0.56  -0.64   0.53
   8 L   84 D   71   69   69   71  0.49  0.59  0.84  0.80  -0.69   0.55
   8 L   85 I   71   69   69   71  0.49  0.74  0.84  0.75   0.40   0.32
   8 L   86 T   71   69   69   71  0.49  1.32  0.84  0.56  -0.25   0.46
   8 L   87 D   71   69   69   71  0.49  1.94  0.84  0.35  -0.49   0.56
   8 L   88 D   71   69   69   71  0.49  1.37  0.84  0.54  -0.28   0.51
   8 L   89 I   71   69   69   71  0.49  0.99  0.84  0.67   0.27   0.30
   8 L   90 M   71   69   69   71  0.49  2.11  0.84  0.30  -0.32   0.37
   8 L   91 C   71   69   69   71  0.49  0.00  0.84  1.00  -0.28   0.22
   8 L   92 A   71   69   69   71  0.49  0.00  0.84  1.00   0.15   0.12
   8 L   93 K   71   69   69   71  0.49  0.64  0.84  0.79  -0.43   0.35
   8 L   94 K   71   69   69   71  0.49  0.92  0.84  0.69  -0.40   0.33
   8 L   95 I   71   69   69   71  0.49  0.63  0.84  0.79   0.36   0.28
   8 L   96 L   71   69   69   71  0.49  1.15  0.84  0.62   0.18   0.29
   8 L   97 D   71   69   69   71  0.49  1.42  0.84  0.53  -0.66   0.52
   8 L   98 I   71   69   69   71  0.49  1.95  0.84  0.35  -0.40   0.35
   8 L   99 K   71   69   69   71  0.49  1.84  0.84  0.39  -0.55   0.41
   8 L  100 G   71   69   69   71  0.49  0.46  0.84  0.85  -0.41   0.39
   8 L  101 I   71   69   69   71  0.49  1.36  0.84  0.55   0.21   0.22
   8 L  102 D   71   69   69   71  0.49  1.80  0.84  0.40  -0.57   0.52
   8 L  103 Y   71   69   69   71  0.49  0.63  0.84  0.79   0.01   0.24
   8 L  104 W   71   69   69   71  0.49  0.00  0.84  1.00   0.10   0.17
   8 L  105 L   71   69   69   71  0.49  1.56  0.84  0.48  -0.11   0.40
   8 L  106 A   71   69   69   71  0.49  1.32  0.84  0.56  -0.12   0.36
   8 L  107 H   71   69   69   71  0.49  0.08  0.84  0.97   0.07   0.27
   8 L  108 K   71   69   69   71  0.49  1.41  0.84  0.53  -0.40   0.39
   8 L  109 A   71   61   61   71  0.49  1.61  0.84  0.46  -0.42   0.42
   8 L  110 L   71   69   69   71  0.49  1.30  0.84  0.57  -0.31   0.21
   8 L  111 C   71   69   69   71  0.49  0.00  0.84  1.00  -0.28   0.22
   8 L  112 T   71   69   69   71  0.49  1.78  0.84  0.41  -0.49   0.43
   8 L  113 E   71   57   57   71  0.49  1.71  0.84  0.43  -0.42   0.41
   8 L  114 K   71   69   69   71  0.49  1.23  0.84  0.59  -0.56   0.51
   8 L  115 L   71   69   69   71  0.49  0.81  0.84  0.73   0.34   0.31
   8 L  116 E   71   69   69   71  0.49  1.81  0.84  0.39  -0.44   0.42
   8 L  117 Q   71   69   69   71  0.49  2.24  0.84  0.25  -0.50   0.54
   8 L  118 W   71   54   54   71  0.49  0.59  0.84  0.80   0.04   0.14
   8 L  119 L   71   69   69   71  0.49  1.35  0.84  0.55   0.28   0.35
   8 L  120 C   71   69   69   71  0.49  1.85  0.84  0.38  -0.51   0.44
   8 L  121 E   71   69   69   71  0.49  1.12  0.84  0.63  -0.55   0.50
   8 L  122 K   71   69   69   71  0.49  0.08  0.84  0.97  -0.31   0.33
   9 S   10 Q   71   71   71   71  0.52  1.46  0.83  0.51  -0.25   0.30
   9 S   11 L   71   71   71   71  0.52  1.90  0.83  0.37  -0.15   0.31
   9 S   12 L   71   71   71   71  0.52  0.96  0.83  0.68   0.16   0.17
   9 S   13 K   71   71   71   71  0.52  1.52  0.83  0.49  -0.28   0.29
   9 S   14 D   71   71   71   71  0.52  1.60  0.83  0.47  -0.34   0.35
   9 S   15 I   71   71   71   71  0.52  1.98  0.83  0.34  -0.09   0.30
   9 S   16 D   71   71   71   71  0.52  0.47  0.83  0.84  -0.24   0.29
   9 S   17 G   71   71   71   71  0.52  1.24  0.83  0.59   0.17   0.17
   9 S   18 Y   71   71   71   71  0.52  1.20  0.83  0.60  -0.33   0.30
   9 S   19 G   71   56   56   71  0.52  1.03  0.83  0.66  -0.23   0.24
   9 S   20 G   71   71   71   71  0.52  0.87  0.83  0.71  -0.29   0.30
   9 S   21 I   71   71   71   71  0.52  1.66  0.83  0.45  -0.14   0.28
   9 S   22 A   71   71   71   71  0.52  1.29  0.83  0.57  -0.16   0.26
   9 S   23 L   71   71   71   71  0.52  0.55  0.83  0.82   0.16   0.17
   9 S   24 P   71   71   71   71  0.52  1.54  0.83  0.49  -0.14   0.33
   9 S   25 E   71   70   70   71  0.52  1.17  0.83  0.61  -0.35   0.35
   9 S   26 L   71   70   70   71  0.52  0.13  0.83  0.96  -0.04   0.08
   9 S   27 I   71   70   70   71  0.52  1.27  0.83  0.58   0.21   0.23
   9 S   28 C   71   70   70   71  0.52  0.00  0.83  1.00  -0.11   0.18
   9 S   29 T   71   70   70   71  0.52  1.42  0.83  0.53   0.17   0.18
   9 S   30 M   71   70   70   71  0.52  0.80  0.83  0.73   0.23   0.23
   9 S   31 F   71   70   70   71  0.52  1.74  0.83  0.42  -0.31   0.26
   9 S   32 H   71   70   70   71  0.52  1.65  0.83  0.45  -0.07   0.27
   9 S   33 T   71   70   70   71  0.52  0.25  0.83  0.92  -0.35   0.28
   9 S   34 S   71   70   70   71  0.52  0.00  0.83  1.00  -0.16   0.24
   9 S   35 G   71   70   70   71  0.52  1.71  0.83  0.43  -0.31   0.34
   9 S   36 Y   71   70   70   71  0.52  1.01  0.83  0.66   0.01   0.16
   9 S   37 D   71   70   70   71  0.52  1.02  0.83  0.66  -0.23   0.33
   9 S   38 T   71   70   70   71  0.52  0.64  0.83  0.79  -0.06   0.22
   9 S   39 Q   71   67   67   71  0.52  2.32  0.83  0.23  -0.29   0.28
   9 S   40 A   71   70   70   71  0.52  0.89  0.83  0.70   0.11   0.25
   9 S   41 I   71   70   70   71  0.52  1.52  0.83  0.49   0.02   0.24
   9 S   42 V   71   70   70   71  0.52  1.21  0.83  0.59  -0.21   0.27
   9 S   43 E   71   65   65   71  0.52  2.02  0.83  0.33  -0.34   0.30
   9 S   44 N   71   69   69   71  0.52  1.55  0.83  0.48  -0.26   0.36
   9 S   45 N   71   63   63   71  0.52  1.57  0.83  0.48  -0.24   0.28
   9 S   46 E   71   68   68   71  0.52  0.79  0.83  0.73  -0.26   0.29
   9 S   47 S   71   69   69   71  0.52  0.15  0.83  0.95  -0.17   0.23
   9 S   48 T   71   69   69   71  0.52  1.37  0.83  0.54  -0.12   0.23
   9 S   49 E   71   69   69   71  0.52  0.53  0.83  0.82  -0.43   0.34
   9 S   50 Y   71   69   69   71  0.52  0.26  0.83  0.91  -0.13   0.18
   9 S   51 G   71   69   69   71  0.52  0.00  0.83  1.00  -0.21   0.21
   9 S   52 L   71   69   69   71  0.52  0.63  0.83  0.79   0.26   0.20
   9 S   53 F   71   69   69   71  0.52  0.65  0.83  0.78   0.10   0.14
   9 S   54 Q   71   69   69   71  0.52  0.13  0.83  0.96  -0.15   0.20
   9 S   55 I   71   69   69   71  0.52  0.33  0.83  0.89   0.25   0.18
   9 S   56 S   71   69   69   71  0.52  0.31  0.83  0.90  -0.19   0.32
   9 S   57 N   71   69   69   71  0.52  0.81  0.83  0.73  -0.27   0.34
   9 S   58 K   71   69   69   71  0.52  1.63  0.83  0.46  -0.32   0.30
   9 S   59 L   71   69   69   71  0.52  1.25  0.83  0.58  -0.15   0.34
   9 S   60 W   71   69   69   71  0.52  0.00  0.83  1.00  -0.04   0.13
   9 S   61 C   71   69   69   71  0.52  0.00  0.83  1.00  -0.11   0.17
   9 S   62 K   71   67   67   71  0.52  1.58  0.83  0.47  -0.30   0.31
   9 S   63 S   71   58   58   71  0.52  1.18  0.83  0.61  -0.30   0.25
   9 S   64 S   71   54   54   71  0.52  1.05  0.83  0.65  -0.13   0.20
   9 S   65 Q   71   66   66   71  0.52  1.76  0.83  0.41  -0.27   0.25
   9 S   66 V   71   66   66   71  0.52  1.27  0.83  0.58  -0.14   0.22
   9 S   67 P   71   69   69   71  0.52  1.48  0.83  0.51  -0.31   0.32
   9 S   68 Q   71   57   57   71  0.52  1.79  0.83  0.40  -0.25   0.30
   9 S   69 S   71   69   69   71  0.52  1.53  0.83  0.49  -0.14   0.29
   9 S   70 R   71   68   68   71  0.52  2.12  0.83  0.29  -0.27   0.32
   9 S   71 N   71   69   69   71  0.52  0.37  0.83  0.88  -0.09   0.19
   9 S   72 I   71   69   69   71  0.52  1.94  0.83  0.35  -0.16   0.33
   9 S   73 C   71   69   69   71  0.52  0.00  0.83  1.00  -0.11   0.17
   9 S   74 D   71   69   69   71  0.52  1.50  0.83  0.50  -0.36   0.32
   9 S   75 I   71   69   69   71  0.52  1.08  0.83  0.64   0.26   0.22
   9 S   76 S   71   69   69   71  0.52  1.94  0.83  0.35  -0.25   0.28
   9 S   77 C   71   69   69   71  0.52  0.00  0.83  1.00  -0.11   0.17
   9 S   78 D   71   69   69   71  0.52  1.29  0.83  0.57  -0.23   0.29
   9 S   79 K   71   69   69   71  0.52  1.42  0.83  0.53  -0.16   0.37
   9 S   80 F   71   69   69   71  0.52  0.21  0.83  0.93   0.16   0.15
   9 S   81 L   71   69   69   71  0.52  0.63  0.83  0.79   0.13   0.18
   9 S   82 D   71   69   69   71  0.52  1.86  0.83  0.38  -0.27   0.33
   9 S   83 D   71   69   69   71  0.52  1.32  0.83  0.56  -0.38   0.35
   9 S   84 D   71   69   69   71  0.52  0.59  0.83  0.80  -0.38   0.31
   9 S   85 I   71   69   69   71  0.52  0.74  0.83  0.75   0.22   0.17
   9 S   86 T   71   69   69   71  0.52  1.32  0.83  0.56  -0.15   0.31
   9 S   87 D   71   69   69   71  0.52  1.94  0.83  0.35  -0.24   0.37
   9 S   88 D   71   69   69   71  0.52  1.37  0.83  0.54  -0.07   0.31
   9 S   89 I   71   69   69   71  0.52  0.99  0.83  0.67   0.24   0.20
   9 S   90 M   71   69   69   71  0.52  2.11  0.83  0.30  -0.25   0.32
   9 S   91 C   71   69   69   71  0.52  0.00  0.83  1.00  -0.11   0.17
   9 S   92 A   71   69   69   71  0.52  0.00  0.83  1.00   0.26   0.18
   9 S   93 K   71   69   69   71  0.52  0.64  0.83  0.79  -0.20   0.21
   9 S   94 K   71   69   69   71  0.52  0.92  0.83  0.69  -0.29   0.25
   9 S   95 I   71   69   69   71  0.52  0.63  0.83  0.79   0.27   0.20
   9 S   96 L   71   69   69   71  0.52  1.15  0.83  0.62   0.17   0.25
   9 S   97 D   71   69   69   71  0.52  1.42  0.83  0.53  -0.39   0.32
   9 S   98 I   71   69   69   71  0.52  1.95  0.83  0.35  -0.30   0.28
   9 S   99 K   71   69   69   71  0.52  1.84  0.83  0.39  -0.34   0.32
   9 S  100 G   71   69   69   71  0.52  0.46  0.83  0.85  -0.21   0.23
   9 S  101 I   71   69   69   71  0.52  1.36  0.83  0.55   0.10   0.17
   9 S  102 D   71   69   69   71  0.52  1.80  0.83  0.40  -0.34   0.32
   9 S  103 Y   71   69   69   71  0.52  0.63  0.83  0.79   0.12   0.24
   9 S  104 W   71   69   69   71  0.52  0.00  0.83  1.00  -0.04   0.13
   9 S  105 L   71   69   69   71  0.52  1.56  0.83  0.48  -0.07   0.32
   9 S  106 A   71   69   69   71  0.52  1.32  0.83  0.56   0.01   0.28
   9 S  107 H   71   69   69   71  0.52  0.08  0.83  0.97  -0.04   0.11
   9 S  108 K   71   69   69   71  0.52  1.41  0.83  0.53  -0.36   0.31
   9 S  109 A   71   61   61   71  0.52  1.61  0.83  0.46  -0.29   0.28
   9 S  110 L   71   69   69   71  0.52  1.30  0.83  0.57  -0.33   0.25
   9 S  111 C   71   69   69   71  0.52  0.00  0.83  1.00  -0.11   0.17
   9 S  112 T   71   69   69   71  0.52  1.78  0.83  0.41  -0.33   0.29
   9 S  113 E   71   57   57   71  0.52  1.71  0.83  0.43  -0.35   0.35
   9 S  114 K   71   69   69   71  0.52  1.23  0.83  0.59  -0.39   0.30
   9 S  115 L   71   69   69   71  0.52  0.81  0.83  0.73   0.16   0.16
   9 S  116 E   71   69   69   71  0.52  1.81  0.83  0.39  -0.25   0.22
   9 S  117 Q   71   69   69   71  0.52  2.24  0.83  0.25  -0.32   0.37
   9 S  118 W   71   54   54   71  0.52  0.59  0.83  0.80  -0.00   0.13
   9 S  119 L   71   69   69   71  0.52  1.35  0.83  0.55   0.16   0.23
   9 S  120 C   71   69   69   71  0.52  1.85  0.83  0.38  -0.37   0.36
   9 S  121 E   71   69   69   71  0.52  1.12  0.83  0.63  -0.29   0.29
   9 S  122 K   71   69   69   71  0.52  0.08  0.83  0.97  -0.13   0.19
  10 Q   11 L   71   71   71   71  1.46  1.90  0.51  0.37   0.14   0.48
  10 Q   12 L   71   71   71   71  1.46  0.96  0.51  0.68  -0.36   0.38
  10 Q   13 K   71   71   71   71  1.46  1.52  0.51  0.49   0.18   0.42
  10 Q   14 D   71   71   71   71  1.46  1.60  0.51  0.47   0.27   0.50
  10 Q   15 I   71   71   71   71  1.46  1.98  0.51  0.34   0.01   0.43
  10 Q   16 D   71   71   71   71  1.46  0.47  0.51  0.84   0.17   0.45
  10 Q   17 G   71   71   71   71  1.46  1.24  0.51  0.59  -0.33   0.32
  10 Q   18 Y   71   71   71   71  1.46  1.20  0.51  0.60   0.36   0.51
  10 Q   19 G   71   56   56   71  1.46  1.03  0.51  0.66   0.25   0.40
  10 Q   20 G   71   71   71   71  1.46  0.87  0.51  0.71   0.19   0.43
  10 Q   21 I   71   71   71   71  1.46  1.66  0.51  0.45   0.05   0.41
  10 Q   22 A   71   71   71   71  1.46  1.29  0.51  0.57   0.14   0.34
  10 Q   23 L   71   71   71   71  1.46  0.55  0.51  0.82  -0.38   0.35
  10 Q   24 P   71   71   71   71  1.46  1.54  0.51  0.49   0.16   0.49
  10 Q   25 E   71   70   70   71  1.46  1.17  0.51  0.61   0.36   0.53
  10 Q   26 L   71   70   70   71  1.46  0.13  0.51  0.96  -0.23   0.31
  10 Q   27 I   71   70   70   71  1.46  1.27  0.51  0.58  -0.34   0.42
  10 Q   28 C   71   70   70   71  1.46  0.00  0.51  1.00  -0.43   0.47
  10 Q   29 T   71   70   70   71  1.46  1.42  0.51  0.53  -0.26   0.37
  10 Q   30 M   71   70   70   71  1.46  0.80  0.51  0.73  -0.27   0.33
  10 Q   31 F   71   70   70   71  1.46  1.74  0.51  0.42   0.25   0.41
  10 Q   32 H   71   70   70   71  1.46  1.65  0.51  0.45  -0.02   0.31
  10 Q   33 T   71   70   70   71  1.46  0.25  0.51  0.92   0.47   0.58
  10 Q   34 S   71   70   70   71  1.46  0.00  0.51  1.00   0.02   0.18
  10 Q   35 G   71   70   70   71  1.46  1.71  0.51  0.43   0.29   0.42
  10 Q   36 Y   71   70   70   71  1.46  1.01  0.51  0.66  -0.08   0.32
  10 Q   37 D   71   70   70   71  1.46  1.02  0.51  0.66   0.20   0.39
  10 Q   38 T   71   70   70   71  1.46  0.64  0.51  0.79  -0.00   0.29
  10 Q   39 Q   71   67   67   71  1.46  2.32  0.51  0.23   0.23   0.40
  10 Q   40 A   71   70   70   71  1.46  0.89  0.51  0.70  -0.12   0.41
  10 Q   41 I   71   70   70   71  1.46  1.52  0.51  0.49  -0.11   0.46
  10 Q   42 V   71   70   70   71  1.46  1.21  0.51  0.59   0.19   0.38
  10 Q   43 E   71   65   65   71  1.46  2.02  0.51  0.33   0.30   0.50
  10 Q   44 N   71   69   69   71  1.46  1.55  0.51  0.48   0.19   0.48
  10 Q   45 N   71   63   63   71  1.46  1.57  0.51  0.48   0.26   0.39
  10 Q   46 E   71   68   68   71  1.46  0.79  0.51  0.73   0.18   0.49
  10 Q   47 S   71   69   69   71  1.46  0.15  0.51  0.95   0.03   0.21
  10 Q   48 T   71   69   69   71  1.46  1.37  0.51  0.54   0.11   0.36
  10 Q   49 E   71   69   69   71  1.46  0.53  0.51  0.82   0.43   0.52
  10 Q   50 Y   71   69   69   71  1.46  0.26  0.51  0.91  -0.05   0.21
  10 Q   51 G   71   69   69   71  1.46  0.00  0.51  1.00   0.08   0.38
  10 Q   52 L   71   69   69   71  1.46  0.63  0.51  0.79  -0.40   0.39
  10 Q   53 F   71   69   69   71  1.46  0.65  0.51  0.78  -0.36   0.39
  10 Q   54 Q   71   69   69   71  1.46  0.13  0.51  0.96   0.11   0.27
  10 Q   55 I   71   69   69   71  1.46  0.33  0.51  0.89  -0.47   0.49
  10 Q   56 S   71   69   69   71  1.46  0.31  0.51  0.90   0.11   0.28
  10 Q   57 N   71   69   69   71  1.46  0.81  0.51  0.73   0.27   0.47
  10 Q   58 K   71   69   69   71  1.46  1.63  0.51  0.46   0.11   0.41
  10 Q   59 L   71   69   69   71  1.46  1.25  0.51  0.58   0.08   0.44
  10 Q   60 W   71   69   69   71  1.46  0.00  0.51  1.00  -0.24   0.25
  10 Q   61 C   71   69   69   71  1.46  0.00  0.51  1.00  -0.42   0.47
  10 Q   62 K   71   67   67   71  1.46  1.58  0.51  0.47   0.24   0.43
  10 Q   63 S   71   58   58   71  1.46  1.18  0.51  0.61   0.26   0.41
  10 Q   64 S   71   54   54   71  1.46  1.05  0.51  0.65   0.09   0.27
  10 Q   65 Q   71   66   66   71  1.46  1.76  0.51  0.41   0.13   0.38
  10 Q   66 V   71   66   66   71  1.46  1.27  0.51  0.58   0.05   0.31
  10 Q   67 P   71   69   69   71  1.46  1.48  0.51  0.51   0.21   0.41
  10 Q   68 Q   71   57   57   71  1.46  1.79  0.51  0.40   0.14   0.39
  10 Q   69 S   71   69   69   71  1.46  1.53  0.51  0.49   0.14   0.37
  10 Q   70 R   71   68   68   71  1.46  2.12  0.51  0.29   0.18   0.39
  10 Q   71 N   71   69   69   71  1.46  0.37  0.51  0.88   0.21   0.43
  10 Q   72 I   71   69   69   71  1.46  1.94  0.51  0.35   0.14   0.49
  10 Q   73 C   71   69   69   71  1.46  0.00  0.51  1.00  -0.42   0.47
  10 Q   74 D   71   69   69   71  1.46  1.50  0.51  0.50   0.16   0.41
  10 Q   75 I   71   69   69   71  1.46  1.08  0.51  0.64  -0.42   0.44
  10 Q   76 S   71   69   69   71  1.46  1.94  0.51  0.35   0.22   0.39
  10 Q   77 C   71   69   69   71  1.46  0.00  0.51  1.00  -0.42   0.47
  10 Q   78 D   71   69   69   71  1.46  1.29  0.51  0.57   0.16   0.35
  10 Q   79 K   71   69   69   71  1.46  1.42  0.51  0.53   0.31   0.59
  10 Q   80 F   71   69   69   71  1.46  0.21  0.51  0.93  -0.41   0.39
  10 Q   81 L   71   69   69   71  1.46  0.63  0.51  0.79  -0.34   0.41
  10 Q   82 D   71   69   69   71  1.46  1.86  0.51  0.38   0.22   0.40
  10 Q   83 D   71   69   69   71  1.46  1.32  0.51  0.56   0.44   0.39
  10 Q   84 D   71   69   69   71  1.46  0.59  0.51  0.80   0.41   0.51
  10 Q   85 I   71   69   69   71  1.46  0.74  0.51  0.75  -0.43   0.45
  10 Q   86 T   71   69   69   71  1.46  1.32  0.51  0.56   0.07   0.39
  10 Q   87 D   71   69   69   71  1.46  1.94  0.51  0.35   0.29   0.45
  10 Q   88 D   71   69   69   71  1.46  1.37  0.51  0.54   0.10   0.45
  10 Q   89 I   71   69   69   71  1.46  0.99  0.51  0.67  -0.32   0.44
  10 Q   90 M   71   69   69   71  1.46  2.11  0.51  0.30   0.10   0.42
  10 Q   91 C   71   69   69   71  1.46  0.00  0.51  1.00  -0.42   0.47
  10 Q   92 A   71   69   69   71  1.46  0.00  0.51  1.00  -0.32   0.37
  10 Q   93 K   71   69   69   71  1.46  0.64  0.51  0.79  -0.02   0.26
  10 Q   94 K   71   69   69   71  1.46  0.92  0.51  0.69   0.02   0.29
  10 Q   95 I   71   69   69   71  1.46  0.63  0.51  0.79  -0.45   0.49
  10 Q   96 L   71   69   69   71  1.46  1.15  0.51  0.62  -0.23   0.36
  10 Q   97 D   71   69   69   71  1.46  1.42  0.51  0.53   0.43   0.50
  10 Q   98 I   71   69   69   71  1.46  1.95  0.51  0.35   0.18   0.32
  10 Q   99 K   71   69   69   71  1.46  1.84  0.51  0.39   0.28   0.52
  10 Q  100 G   71   69   69   71  1.46  0.46  0.51  0.85   0.18   0.46
  10 Q  101 I   71   69   69   71  1.46  1.36  0.51  0.55  -0.36   0.40
  10 Q  102 D   71   69   69   71  1.46  1.80  0.51  0.40   0.25   0.37
  10 Q  103 Y   71   69   69   71  1.46  0.63  0.51  0.79  -0.14   0.39
  10 Q  104 W   71   69   69   71  1.46  0.00  0.51  1.00  -0.24   0.25
  10 Q  105 L   71   69   69   71  1.46  1.56  0.51  0.48   0.07   0.41
  10 Q  106 A   71   69   69   71  1.46  1.32  0.51  0.56  -0.01   0.33
  10 Q  107 H   71   69   69   71  1.46  0.08  0.51  0.97  -0.24   0.28
  10 Q  108 K   71   69   69   71  1.46  1.41  0.51  0.53   0.13   0.36
  10 Q  109 A   71   61   61   71  1.46  1.61  0.51  0.46   0.08   0.33
  10 Q  110 L   71   69   69   71  1.46  1.30  0.51  0.57   0.06   0.35
  10 Q  111 C   71   69   69   71  1.46  0.00  0.51  1.00  -0.42   0.47
  10 Q  112 T   71   69   69   71  1.46  1.78  0.51  0.41   0.38   0.47
  10 Q  113 E   71   57   57   71  1.46  1.71  0.51  0.43   0.18   0.42
  10 Q  114 K   71   69   69   71  1.46  1.23  0.51  0.59   0.39   0.59
  10 Q  115 L   71   69   69   71  1.46  0.81  0.51  0.73  -0.31   0.40
  10 Q  116 E   71   69   69   71  1.46  1.81  0.51  0.39   0.22   0.41
  10 Q  117 Q   71   69   69   71  1.46  2.24  0.51  0.25   0.34   0.46
  10 Q  118 W   71   54   54   71  1.46  0.59  0.51  0.80  -0.11   0.30
  10 Q  119 L   71   69   69   71  1.46  1.35  0.51  0.55  -0.34   0.42
  10 Q  120 C   71   69   69   71  1.46  1.85  0.51  0.38   0.30   0.49
  10 Q  121 E   71   69   69   71  1.46  1.12  0.51  0.63   0.33   0.54
  10 Q  122 K   71   69   69   71  1.46  0.08  0.51  0.97  -0.36   0.47
  11 L   12 L   71   71   71   71  1.90  0.96  0.37  0.68  -0.16   0.39
  11 L   13 K   71   71   71   71  1.90  1.52  0.37  0.49   0.14   0.55
  11 L   14 D   71   71   71   71  1.90  1.60  0.37  0.47   0.16   0.64
  11 L   15 I   71   71   71   71  1.90  1.98  0.37  0.34  -0.04   0.37
  11 L   16 D   71   71   71   71  1.90  0.47  0.37  0.84  -0.07   0.40
  11 L   17 G   71   71   71   71  1.90  1.24  0.37  0.59  -0.15   0.35
  11 L   18 Y   71   71   71   71  1.90  1.20  0.37  0.60   0.04   0.52
  11 L   19 G   71   56   56   71  1.90  1.03  0.37  0.66  -0.03   0.46
  11 L   20 G   71   71   71   71  1.90  0.87  0.37  0.71   0.07   0.46
  11 L   21 I   71   71   71   71  1.90  1.66  0.37  0.45   0.08   0.29
  11 L   22 A   71   71   71   71  1.90  1.29  0.37  0.57   0.01   0.36
  11 L   23 L   71   71   71   71  1.90  0.55  0.37  0.82  -0.16   0.39
  11 L   24 P   71   71   71   71  1.90  1.54  0.37  0.49   0.06   0.51
  11 L   25 E   71   70   70   71  1.90  1.17  0.37  0.61   0.05   0.55
  11 L   26 L   71   70   70   71  1.90  0.13  0.37  0.96  -0.18   0.32
  11 L   27 I   71   70   70   71  1.90  1.27  0.37  0.58  -0.07   0.40
  11 L   28 C   71   70   70   71  1.90  0.00  0.37  1.00  -0.42   0.45
  11 L   29 T   71   70   70   71  1.90  1.42  0.37  0.53  -0.14   0.39
  11 L   30 M   71   70   70   71  1.90  0.80  0.37  0.73  -0.12   0.32
  11 L   31 F   71   70   70   71  1.90  1.74  0.37  0.42   0.07   0.38
  11 L   32 H   71   70   70   71  1.90  1.65  0.37  0.45   0.05   0.35
  11 L   33 T   71   70   70   71  1.90  0.25  0.37  0.92  -0.06   0.43
  11 L   34 S   71   70   70   71  1.90  0.00  0.37  1.00  -0.20   0.30
  11 L   35 G   71   70   70   71  1.90  1.71  0.37  0.43   0.03   0.44
  11 L   36 Y   71   70   70   71  1.90  1.01  0.37  0.66   0.02   0.41
  11 L   37 D   71   70   70   71  1.90  1.02  0.37  0.66   0.14   0.60
  11 L   38 T   71   70   70   71  1.90  0.64  0.37  0.79  -0.04   0.30
  11 L   39 Q   71   67   67   71  1.90  2.32  0.37  0.23   0.01   0.41
  11 L   40 A   71   70   70   71  1.90  0.89  0.37  0.70   0.06   0.48
  11 L   41 I   71   70   70   71  1.90  1.52  0.37  0.49  -0.05   0.32
  11 L   42 V   71   70   70   71  1.90  1.21  0.37  0.59   0.05   0.38
  11 L   43 E   71   65   65   71  1.90  2.02  0.37  0.33   0.18   0.53
  11 L   44 N   71   69   69   71  1.90  1.55  0.37  0.48  -0.02   0.37
  11 L   45 N   71   63   63   71  1.90  1.57  0.37  0.48   0.08   0.39
  11 L   46 E   71   68   68   71  1.90  0.79  0.37  0.73  -0.01   0.42
  11 L   47 S   71   69   69   71  1.90  0.15  0.37  0.95  -0.17   0.32
  11 L   48 T   71   69   69   71  1.90  1.37  0.37  0.54   0.15   0.46
  11 L   49 E   71   69   69   71  1.90  0.53  0.37  0.82  -0.04   0.52
  11 L   50 Y   71   69   69   71  1.90  0.26  0.37  0.91  -0.11   0.22
  11 L   51 G   71   69   69   71  1.90  0.00  0.37  1.00  -0.13   0.30
  11 L   52 L   71   69   69   71  1.90  0.63  0.37  0.79  -0.18   0.45
  11 L   53 F   71   69   69   71  1.90  0.65  0.37  0.78  -0.22   0.38
  11 L   54 Q   71   69   69   71  1.90  0.13  0.37  0.96  -0.17   0.31
  11 L   55 I   71   69   69   71  1.90  0.33  0.37  0.89  -0.22   0.44
  11 L   56 S   71   69   69   71  1.90  0.31  0.37  0.90  -0.05   0.34
  11 L   57 N   71   69   69   71  1.90  0.81  0.37  0.73  -0.03   0.40
  11 L   58 K   71   69   69   71  1.90  1.63  0.37  0.46   0.10   0.48
  11 L   59 L   71   69   69   71  1.90  1.25  0.37  0.58   0.08   0.48
  11 L   60 W   71   69   69   71  1.90  0.00  0.37  1.00  -0.22   0.28
  11 L   61 C   71   69   69   71  1.90  0.00  0.37  1.00  -0.42   0.46
  11 L   62 K   71   67   67   71  1.90  1.58  0.37  0.47   0.08   0.49
  11 L   63 S   71   58   58   71  1.90  1.18  0.37  0.61  -0.00   0.47
  11 L   64 S   71   54   54   71  1.90  1.05  0.37  0.65  -0.02   0.25
  11 L   65 Q   71   66   66   71  1.90  1.76  0.37  0.41   0.07   0.40
  11 L   66 V   71   66   66   71  1.90  1.27  0.37  0.58   0.06   0.30
  11 L   67 P   71   69   69   71  1.90  1.48  0.37  0.51   0.17   0.57
  11 L   68 Q   71   57   57   71  1.90  1.79  0.37  0.40   0.05   0.38
  11 L   69 S   71   69   69   71  1.90  1.53  0.37  0.49  -0.01   0.33
  11 L   70 R   71   68   68   71  1.90  2.12  0.37  0.29   0.06   0.44
  11 L   71 N   71   69   69   71  1.90  0.37  0.37  0.88   0.02   0.53
  11 L   72 I   71   69   69   71  1.90  1.94  0.37  0.35   0.07   0.33
  11 L   73 C   71   69   69   71  1.90  0.00  0.37  1.00  -0.42   0.46
  11 L   74 D   71   69   69   71  1.90  1.50  0.37  0.50  -0.01   0.45
  11 L   75 I   71   69   69   71  1.90  1.08  0.37  0.64  -0.13   0.40
  11 L   76 S   71   69   69   71  1.90  1.94  0.37  0.35   0.08   0.45
  11 L   77 C   71   69   69   71  1.90  0.00  0.37  1.00  -0.42   0.46
  11 L   78 D   71   69   69   71  1.90  1.29  0.37  0.57  -0.03   0.39
  11 L   79 K   71   69   69   71  1.90  1.42  0.37  0.53   0.06   0.45
  11 L   80 F   71   69   69   71  1.90  0.21  0.37  0.93  -0.21   0.43
  11 L   81 L   71   69   69   71  1.90  0.63  0.37  0.79  -0.19   0.43
  11 L   82 D   71   69   69   71  1.90  1.86  0.37  0.38   0.12   0.48
  11 L   83 D   71   69   69   71  1.90  1.32  0.37  0.56  -0.03   0.45
  11 L   84 D   71   69   69   71  1.90  0.59  0.37  0.80  -0.14   0.42
  11 L   85 I   71   69   69   71  1.90  0.74  0.37  0.75  -0.18   0.47
  11 L   86 T   71   69   69   71  1.90  1.32  0.37  0.56   0.13   0.51
  11 L   87 D   71   69   69   71  1.90  1.94  0.37  0.35   0.16   0.48
  11 L   88 D   71   69   69   71  1.90  1.37  0.37  0.54   0.04   0.45
  11 L   89 I   71   69   69   71  1.90  0.99  0.37  0.67  -0.08   0.39
  11 L   90 M   71   69   69   71  1.90  2.11  0.37  0.30   0.20   0.49
  11 L   91 C   71   69   69   71  1.90  0.00  0.37  1.00  -0.42   0.46
  11 L   92 A   71   69   69   71  1.90  0.00  0.37  1.00  -0.18   0.33
  11 L   93 K   71   69   69   71  1.90  0.64  0.37  0.79  -0.04   0.39
  11 L   94 K   71   69   69   71  1.90  0.92  0.37  0.69   0.12   0.53
  11 L   95 I   71   69   69   71  1.90  0.63  0.37  0.79  -0.21   0.46
  11 L   96 L   71   69   69   71  1.90  1.15  0.37  0.62  -0.03   0.37
  11 L   97 D   71   69   69   71  1.90  1.42  0.37  0.53   0.17   0.63
  11 L   98 I   71   69   69   71  1.90  1.95  0.37  0.35   0.17   0.45
  11 L   99 K   71   69   69   71  1.90  1.84  0.37  0.39   0.08   0.49
  11 L  100 G   71   69   69   71  1.90  0.46  0.37  0.85  -0.01   0.46
  11 L  101 I   71   69   69   71  1.90  1.36  0.37  0.55  -0.11   0.44
  11 L  102 D   71   69   69   71  1.90  1.80  0.37  0.40   0.03   0.43
  11 L  103 Y   71   69   69   71  1.90  0.63  0.37  0.79  -0.17   0.31
  11 L  104 W   71   69   69   71  1.90  0.00  0.37  1.00  -0.22   0.28
  11 L  105 L   71   69   69   71  1.90  1.56  0.37  0.48   0.13   0.35
  11 L  106 A   71   69   69   71  1.90  1.32  0.37  0.56  -0.01   0.28
  11 L  107 H   71   69   69   71  1.90  0.08  0.37  0.97  -0.22   0.30
  11 L  108 K   71   69   69   71  1.90  1.41  0.37  0.53   0.13   0.52
  11 L  109 A   71   61   61   71  1.90  1.61  0.37  0.46   0.05   0.39
  11 L  110 L   71   69   69   71  1.90  1.30  0.37  0.57  -0.04   0.41
  11 L  111 C   71   69   69   71  1.90  0.00  0.37  1.00  -0.42   0.46
  11 L  112 T   71   69   69   71  1.90  1.78  0.37  0.41   0.13   0.47
  11 L  113 E   71   57   57   71  1.90  1.71  0.37  0.43   0.05   0.56
  11 L  114 K   71   69   69   71  1.90  1.23  0.37  0.59   0.10   0.56
  11 L  115 L   71   69   69   71  1.90  0.81  0.37  0.73  -0.13   0.43
  11 L  116 E   71   69   69   71  1.90  1.81  0.37  0.39   0.03   0.40
  11 L  117 Q   71   69   69   71  1.90  2.24  0.37  0.25   0.12   0.43
  11 L  118 W   71   54   54   71  1.90  0.59  0.37  0.80  -0.08   0.29
  11 L  119 L   71   69   69   71  1.90  1.35  0.37  0.55  -0.15   0.40
  11 L  120 C   71   69   69   71  1.90  1.85  0.37  0.38   0.11   0.48
  11 L  121 E   71   69   69   71  1.90  1.12  0.37  0.63   0.02   0.42
  11 L  122 K   71   69   69   71  1.90  0.08  0.37  0.97  -0.38   0.43
  12 L   13 K   71   71   71   71  0.96  1.52  0.68  0.49  -0.43   0.37
  12 L   14 D   71   71   71   71  0.96  1.60  0.68  0.47  -0.50   0.52
  12 L   15 I   71   71   71   71  0.96  1.98  0.68  0.34  -0.10   0.44
  12 L   16 D   71   71   71   71  0.96  0.47  0.68  0.84  -0.33   0.51
  12 L   17 G   71   71   71   71  0.96  1.24  0.68  0.59   0.24   0.25
  12 L   18 Y   71   71   71   71  0.96  1.20  0.68  0.60  -0.59   0.51
  12 L   19 G   71   56   56   71  0.96  1.03  0.68  0.66  -0.39   0.38
  12 L   20 G   71   71   71   71  0.96  0.87  0.68  0.71  -0.38   0.43
  12 L   21 I   71   71   71   71  0.96  1.66  0.68  0.45  -0.04   0.36
  12 L   22 A   71   71   71   71  0.96  1.29  0.68  0.57  -0.34   0.34
  12 L   23 L   71   71   71   71  0.96  0.55  0.68  0.82   0.29   0.28
  12 L   24 P   71   71   71   71  0.96  1.54  0.68  0.49  -0.23   0.47
  12 L   25 E   71   70   70   71  0.96  1.17  0.68  0.61  -0.61   0.59
  12 L   26 L   71   70   70   71  0.96  0.13  0.68  0.96   0.08   0.18
  12 L   27 I   71   70   70   71  0.96  1.27  0.68  0.58   0.25   0.29
  12 L   28 C   71   70   70   71  0.96  0.00  0.68  1.00  -0.16   0.25
  12 L   29 T   71   70   70   71  0.96  1.42  0.68  0.53   0.25   0.29
  12 L   30 M   71   70   70   71  0.96  0.80  0.68  0.73   0.17   0.19
  12 L   31 F   71   70   70   71  0.96  1.74  0.68  0.42  -0.31   0.31
  12 L   32 H   71   70   70   71  0.96  1.65  0.68  0.45  -0.09   0.36
  12 L   33 T   71   70   70   71  0.96  0.25  0.68  0.92  -0.50   0.43
  12 L   34 S   71   70   70   71  0.96  0.00  0.68  1.00  -0.33   0.28
  12 L   35 G   71   70   70   71  0.96  1.71  0.68  0.43  -0.49   0.46
  12 L   36 Y   71   70   70   71  0.96  1.01  0.68  0.66   0.08   0.29
  12 L   37 D   71   70   70   71  0.96  1.02  0.68  0.66  -0.51   0.51
  12 L   38 T   71   70   70   71  0.96  0.64  0.68  0.79  -0.16   0.24
  12 L   39 Q   71   67   67   71  0.96  2.32  0.68  0.23  -0.40   0.46
  12 L   40 A   71   70   70   71  0.96  0.89  0.68  0.70   0.00   0.33
  12 L   41 I   71   70   70   71  0.96  1.52  0.68  0.49   0.04   0.32
  12 L   42 V   71   70   70   71  0.96  1.21  0.68  0.59  -0.36   0.34
  12 L   43 E   71   65   65   71  0.96  2.02  0.68  0.33  -0.37   0.50
  12 L   44 N   71   69   69   71  0.96  1.55  0.68  0.48  -0.43   0.45
  12 L   45 N   71   63   63   71  0.96  1.57  0.68  0.48  -0.44   0.47
  12 L   46 E   71   68   68   71  0.96  0.79  0.68  0.73  -0.35   0.50
  12 L   47 S   71   69   69   71  0.96  0.15  0.68  0.95  -0.31   0.28
  12 L   48 T   71   69   69   71  0.96  1.37  0.68  0.54  -0.26   0.35
  12 L   49 E   71   69   69   71  0.96  0.53  0.68  0.82  -0.63   0.57
  12 L   50 Y   71   69   69   71  0.96  0.26  0.68  0.91  -0.00   0.17
  12 L   51 G   71   69   69   71  0.96  0.00  0.68  1.00  -0.23   0.28
  12 L   52 L   71   69   69   71  0.96  0.63  0.68  0.79   0.35   0.32
  12 L   53 F   71   69   69   71  0.96  0.65  0.68  0.78   0.29   0.26
  12 L   54 Q   71   69   69   71  0.96  0.13  0.68  0.96  -0.27   0.29
  12 L   55 I   71   69   69   71  0.96  0.33  0.68  0.89   0.33   0.28
  12 L   56 S   71   69   69   71  0.96  0.31  0.68  0.90  -0.48   0.43
  12 L   57 N   71   69   69   71  0.96  0.81  0.68  0.73  -0.54   0.57
  12 L   58 K   71   69   69   71  0.96  1.63  0.68  0.46  -0.38   0.41
  12 L   59 L   71   69   69   71  0.96  1.25  0.68  0.58  -0.06   0.31
  12 L   60 W   71   69   69   71  0.96  0.00  0.68  1.00   0.06   0.16
  12 L   61 C   71   69   69   71  0.96  0.00  0.68  1.00  -0.15   0.25
  12 L   62 K   71   67   67   71  0.96  1.58  0.68  0.47  -0.52   0.46
  12 L   63 S   71   58   58   71  0.96  1.18  0.68  0.61  -0.49   0.45
  12 L   64 S   71   54   54   71  0.96  1.05  0.68  0.65  -0.19   0.30
  12 L   65 Q   71   66   66   71  0.96  1.76  0.68  0.41  -0.35   0.35
  12 L   66 V   71   66   66   71  0.96  1.27  0.68  0.58  -0.20   0.31
  12 L   67 P   71   69   69   71  0.96  1.48  0.68  0.51  -0.39   0.49
  12 L   68 Q   71   57   57   71  0.96  1.79  0.68  0.40  -0.32   0.47
  12 L   69 S   71   69   69   71  0.96  1.53  0.68  0.49  -0.25   0.37
  12 L   70 R   71   68   68   71  0.96  2.12  0.68  0.29  -0.36   0.43
  12 L   71 N   71   69   69   71  0.96  0.37  0.68  0.88  -0.51   0.46
  12 L   72 I   71   69   69   71  0.96  1.94  0.68  0.35  -0.16   0.45
  12 L   73 C   71   69   69   71  0.96  0.00  0.68  1.00  -0.15   0.25
  12 L   74 D   71   69   69   71  0.96  1.50  0.68  0.50  -0.51   0.51
  12 L   75 I   71   69   69   71  0.96  1.08  0.68  0.64   0.31   0.25
  12 L   76 S   71   69   69   71  0.96  1.94  0.68  0.35  -0.37   0.47
  12 L   77 C   71   69   69   71  0.96  0.00  0.68  1.00  -0.15   0.25
  12 L   78 D   71   69   69   71  0.96  1.29  0.68  0.57  -0.44   0.51
  12 L   79 K   71   69   69   71  0.96  1.42  0.68  0.53  -0.34   0.53
  12 L   80 F   71   69   69   71  0.96  0.21  0.68  0.93   0.29   0.28
  12 L   81 L   71   69   69   71  0.96  0.63  0.68  0.79   0.26   0.32
  12 L   82 D   71   69   69   71  0.96  1.86  0.68  0.38  -0.44   0.53
  12 L   83 D   71   69   69   71  0.96  1.32  0.68  0.56  -0.61   0.53
  12 L   84 D   71   69   69   71  0.96  0.59  0.68  0.80  -0.65   0.56
  12 L   85 I   71   69   69   71  0.96  0.74  0.68  0.75   0.35   0.32
  12 L   86 T   71   69   69   71  0.96  1.32  0.68  0.56  -0.22   0.45
  12 L   87 D   71   69   69   71  0.96  1.94  0.68  0.35  -0.44   0.57
  12 L   88 D   71   69   69   71  0.96  1.37  0.68  0.54  -0.23   0.51
  12 L   89 I   71   69   69   71  0.96  0.99  0.68  0.67   0.23   0.28
  12 L   90 M   71   69   69   71  0.96  2.11  0.68  0.30  -0.29   0.38
  12 L   91 C   71   69   69   71  0.96  0.00  0.68  1.00  -0.15   0.25
  12 L   92 A   71   69   69   71  0.96  0.00  0.68  1.00   0.16   0.12
  12 L   93 K   71   69   69   71  0.96  0.64  0.68  0.79  -0.37   0.34
  12 L   94 K   71   69   69   71  0.96  0.92  0.68  0.69  -0.40   0.37
  12 L   95 I   71   69   69   71  0.96  0.63  0.68  0.79   0.32   0.28
  12 L   96 L   71   69   69   71  0.96  1.15  0.68  0.62   0.16   0.25
  12 L   97 D   71   69   69   71  0.96  1.42  0.68  0.53  -0.58   0.53
  12 L   98 I   71   69   69   71  0.96  1.95  0.68  0.35  -0.36   0.34
  12 L   99 K   71   69   69   71  0.96  1.84  0.68  0.39  -0.49   0.42
  12 L  100 G   71   69   69   71  0.96  0.46  0.68  0.85  -0.30   0.41
  12 L  101 I   71   69   69   71  0.96  1.36  0.68  0.55   0.29   0.24
  12 L  102 D   71   69   69   71  0.96  1.80  0.68  0.40  -0.49   0.53
  12 L  103 Y   71   69   69   71  0.96  0.63  0.68  0.79   0.04   0.24
  12 L  104 W   71   69   69   71  0.96  0.00  0.68  1.00   0.06   0.16
  12 L  105 L   71   69   69   71  0.96  1.56  0.68  0.48  -0.11   0.41
  12 L  106 A   71   69   69   71  0.96  1.32  0.68  0.56  -0.05   0.35
  12 L  107 H   71   69   69   71  0.96  0.08  0.68  0.97   0.03   0.23
  12 L  108 K   71   69   69   71  0.96  1.41  0.68  0.53  -0.43   0.41
  12 L  109 A   71   61   61   71  0.96  1.61  0.68  0.46  -0.37   0.42
  12 L  110 L   71   69   69   71  0.96  1.30  0.68  0.57  -0.33   0.28
  12 L  111 C   71   69   69   71  0.96  0.00  0.68  1.00  -0.15   0.25
  12 L  112 T   71   69   69   71  0.96  1.78  0.68  0.41  -0.45   0.45
  12 L  113 E   71   57   57   71  0.96  1.71  0.68  0.43  -0.47   0.51
  12 L  114 K   71   69   69   71  0.96  1.23  0.68  0.59  -0.55   0.52
  12 L  115 L   71   69   69   71  0.96  0.81  0.68  0.73   0.30   0.32
  12 L  116 E   71   69   69   71  0.96  1.81  0.68  0.39  -0.36   0.47
  12 L  117 Q   71   69   69   71  0.96  2.24  0.68  0.25  -0.48   0.54
  12 L  118 W   71   54   54   71  0.96  0.59  0.68  0.80   0.05   0.12
  12 L  119 L   71   69   69   71  0.96  1.35  0.68  0.55   0.27   0.32
  12 L  120 C   71   69   69   71  0.96  1.85  0.68  0.38  -0.50   0.48
  12 L  121 E   71   69   69   71  0.96  1.12  0.68  0.63  -0.43   0.50
  12 L  122 K   71   69   69   71  0.96  0.08  0.68  0.97  -0.18   0.36
  13 K   14 D   71   71   71   71  1.52  1.60  0.49  0.47   0.24   0.48
  13 K   15 I   71   71   71   71  1.52  1.98  0.49  0.34  -0.05   0.36
  13 K   16 D   71   71   71   71  1.52  0.47  0.49  0.84   0.20   0.50
  13 K   17 G   71   71   71   71  1.52  1.24  0.49  0.59  -0.36   0.31
  13 K   18 Y   71   71   71   71  1.52  1.20  0.49  0.60   0.49   0.48
  13 K   19 G   71   56   56   71  1.52  1.03  0.49  0.66   0.21   0.39
  13 K   20 G   71   71   71   71  1.52  0.87  0.49  0.71   0.31   0.45
  13 K   21 I   71   71   71   71  1.52  1.66  0.49  0.45   0.03   0.32
  13 K   22 A   71   71   71   71  1.52  1.29  0.49  0.57   0.15   0.32
  13 K   23 L   71   71   71   71  1.52  0.55  0.49  0.82  -0.43   0.33
  13 K   24 P   71   71   71   71  1.52  1.54  0.49  0.49   0.08   0.37
  13 K   25 E   71   70   70   71  1.52  1.17  0.49  0.61   0.38   0.57
  13 K   26 L   71   70   70   71  1.52  0.13  0.49  0.96  -0.29   0.32
  13 K   27 I   71   70   70   71  1.52  1.27  0.49  0.58  -0.39   0.35
  13 K   28 C   71   70   70   71  1.52  0.00  0.49  1.00  -0.42   0.45
  13 K   29 T   71   70   70   71  1.52  1.42  0.49  0.53  -0.29   0.35
  13 K   30 M   71   70   70   71  1.52  0.80  0.49  0.73  -0.29   0.35
  13 K   31 F   71   70   70   71  1.52  1.74  0.49  0.42   0.19   0.44
  13 K   32 H   71   70   70   71  1.52  1.65  0.49  0.45  -0.04   0.35
  13 K   33 T   71   70   70   71  1.52  0.25  0.49  0.92   0.42   0.40
  13 K   34 S   71   70   70   71  1.52  0.00  0.49  1.00  -0.01   0.22
  13 K   35 G   71   70   70   71  1.52  1.71  0.49  0.43   0.32   0.43
  13 K   36 Y   71   70   70   71  1.52  1.01  0.49  0.66  -0.18   0.30
  13 K   37 D   71   70   70   71  1.52  1.02  0.49  0.66   0.25   0.50
  13 K   38 T   71   70   70   71  1.52  0.64  0.49  0.79  -0.01   0.32
  13 K   39 Q   71   67   67   71  1.52  2.32  0.49  0.23   0.25   0.47
  13 K   40 A   71   70   70   71  1.52  0.89  0.49  0.70  -0.13   0.41
  13 K   41 I   71   70   70   71  1.52  1.52  0.49  0.49  -0.01   0.45
  13 K   42 V   71   70   70   71  1.52  1.21  0.49  0.59   0.20   0.38
  13 K   43 E   71   65   65   71  1.52  2.02  0.49  0.33   0.22   0.45
  13 K   44 N   71   69   69   71  1.52  1.55  0.49  0.48   0.22   0.37
  13 K   45 N   71   63   63   71  1.52  1.57  0.49  0.48   0.22   0.36
  13 K   46 E   71   68   68   71  1.52  0.79  0.49  0.73   0.15   0.44
  13 K   47 S   71   69   69   71  1.52  0.15  0.49  0.95   0.00   0.26
  13 K   48 T   71   69   69   71  1.52  1.37  0.49  0.54   0.11   0.31
  13 K   49 E   71   69   69   71  1.52  0.53  0.49  0.82   0.49   0.55
  13 K   50 Y   71   69   69   71  1.52  0.26  0.49  0.91  -0.07   0.23
  13 K   51 G   71   69   69   71  1.52  0.00  0.49  1.00   0.09   0.32
  13 K   52 L   71   69   69   71  1.52  0.63  0.49  0.79  -0.50   0.39
  13 K   53 F   71   69   69   71  1.52  0.65  0.49  0.78  -0.40   0.35
  13 K   54 Q   71   69   69   71  1.52  0.13  0.49  0.96   0.09   0.36
  13 K   55 I   71   69   69   71  1.52  0.33  0.49  0.89  -0.50   0.45
  13 K   56 S   71   69   69   71  1.52  0.31  0.49  0.90   0.16   0.40
  13 K   57 N   71   69   69   71  1.52  0.81  0.49  0.73   0.26   0.47
  13 K   58 K   71   69   69   71  1.52  1.63  0.49  0.46   0.10   0.32
  13 K   59 L   71   69   69   71  1.52  1.25  0.49  0.58  -0.00   0.43
  13 K   60 W   71   69   69   71  1.52  0.00  0.49  1.00  -0.28   0.32
  13 K   61 C   71   69   69   71  1.52  0.00  0.49  1.00  -0.41   0.44
  13 K   62 K   71   67   67   71  1.52  1.58  0.49  0.47   0.30   0.36
  13 K   63 S   71   58   58   71  1.52  1.18  0.49  0.61   0.43   0.36
  13 K   64 S   71   54   54   71  1.52  1.05  0.49  0.65   0.20   0.26
  13 K   65 Q   71   66   66   71  1.52  1.76  0.49  0.41   0.10   0.28
  13 K   66 V   71   66   66   71  1.52  1.27  0.49  0.58   0.07   0.33
  13 K   67 P   71   69   69   71  1.52  1.48  0.49  0.51   0.19   0.39
  13 K   68 Q   71   57   57   71  1.52  1.79  0.49  0.40   0.19   0.39
  13 K   69 S   71   69   69   71  1.52  1.53  0.49  0.49   0.10   0.32
  13 K   70 R   71   68   68   71  1.52  2.12  0.49  0.29   0.12   0.38
  13 K   71 N   71   69   69   71  1.52  0.37  0.49  0.88   0.14   0.33
  13 K   72 I   71   69   69   71  1.52  1.94  0.49  0.35   0.11   0.52
  13 K   73 C   71   69   69   71  1.52  0.00  0.49  1.00  -0.41   0.44
  13 K   74 D   71   69   69   71  1.52  1.50  0.49  0.50   0.27   0.55
  13 K   75 I   71   69   69   71  1.52  1.08  0.49  0.64  -0.41   0.37
  13 K   76 S   71   69   69   71  1.52  1.94  0.49  0.35   0.15   0.33
  13 K   77 C   71   69   69   71  1.52  0.00  0.49  1.00  -0.41   0.44
  13 K   78 D   71   69   69   71  1.52  1.29  0.49  0.57   0.25   0.48
  13 K   79 K   71   69   69   71  1.52  1.42  0.49  0.53   0.18   0.50
  13 K   80 F   71   69   69   71  1.52  0.21  0.49  0.93  -0.45   0.33
  13 K   81 L   71   69   69   71  1.52  0.63  0.49  0.79  -0.40   0.38
  13 K   82 D   71   69   69   71  1.52  1.86  0.49  0.38   0.28   0.56
  13 K   83 D   71   69   69   71  1.52  1.32  0.49  0.56   0.47   0.52
  13 K   84 D   71   69   69   71  1.52  0.59  0.49  0.80   0.53   0.57
  13 K   85 I   71   69   69   71  1.52  0.74  0.49  0.75  -0.47   0.40
  13 K   86 T   71   69   69   71  1.52  1.32  0.49  0.56   0.13   0.41
  13 K   87 D   71   69   69   71  1.52  1.94  0.49  0.35   0.23   0.45
  13 K   88 D   71   69   69   71  1.52  1.37  0.49  0.54   0.09   0.47
  13 K   89 I   71   69   69   71  1.52  0.99  0.49  0.67  -0.40   0.46
  13 K   90 M   71   69   69   71  1.52  2.11  0.49  0.30   0.13   0.43
  13 K   91 C   71   69   69   71  1.52  0.00  0.49  1.00  -0.41   0.44
  13 K   92 A   71   69   69   71  1.52  0.00  0.49  1.00  -0.38   0.38
  13 K   93 K   71   69   69   71  1.52  0.64  0.49  0.79   0.03   0.29
  13 K   94 K   71   69   69   71  1.52  0.92  0.49  0.69   0.06   0.33
  13 K   95 I   71   69   69   71  1.52  0.63  0.49  0.79  -0.52   0.46
  13 K   96 L   71   69   69   71  1.52  1.15  0.49  0.62  -0.26   0.41
  13 K   97 D   71   69   69   71  1.52  1.42  0.49  0.53   0.54   0.55
  13 K   98 I   71   69   69   71  1.52  1.95  0.49  0.35   0.17   0.37
  13 K   99 K   71   69   69   71  1.52  1.84  0.49  0.39   0.27   0.41
  13 K  100 G   71   69   69   71  1.52  0.46  0.49  0.85   0.17   0.36
  13 K  101 I   71   69   69   71  1.52  1.36  0.49  0.55  -0.32   0.45
  13 K  102 D   71   69   69   71  1.52  1.80  0.49  0.40   0.28   0.54
  13 K  103 Y   71   69   69   71  1.52  0.63  0.49  0.79  -0.16   0.39
  13 K  104 W   71   69   69   71  1.52  0.00  0.49  1.00  -0.28   0.32
  13 K  105 L   71   69   69   71  1.52  1.56  0.49  0.48   0.05   0.44
  13 K  106 A   71   69   69   71  1.52  1.32  0.49  0.56  -0.03   0.32
  13 K  107 H   71   69   69   71  1.52  0.08  0.49  0.97  -0.25   0.33
  13 K  108 K   71   69   69   71  1.52  1.41  0.49  0.53   0.16   0.37
  13 K  109 A   71   61   61   71  1.52  1.61  0.49  0.46   0.20   0.41
  13 K  110 L   71   69   69   71  1.52  1.30  0.49  0.57   0.03   0.37
  13 K  111 C   71   69   69   71  1.52  0.00  0.49  1.00  -0.41   0.44
  13 K  112 T   71   69   69   71  1.52  1.78  0.49  0.41   0.28   0.45
  13 K  113 E   71   57   57   71  1.52  1.71  0.49  0.43   0.28   0.51
  13 K  114 K   71   69   69   71  1.52  1.23  0.49  0.59   0.42   0.44
  13 K  115 L   71   69   69   71  1.52  0.81  0.49  0.73  -0.44   0.38
  13 K  116 E   71   69   69   71  1.52  1.81  0.49  0.39   0.20   0.42
  13 K  117 Q   71   69   69   71  1.52  2.24  0.49  0.25   0.30   0.52
  13 K  118 W   71   54   54   71  1.52  0.59  0.49  0.80  -0.15   0.34
  13 K  119 L   71   69   69   71  1.52  1.35  0.49  0.55  -0.30   0.42
  13 K  120 C   71   69   69   71  1.52  1.85  0.49  0.38   0.28   0.52
  13 K  121 E   71   69   69   71  1.52  1.12  0.49  0.63   0.28   0.45
  13 K  122 K   71   69   69   71  1.52  0.08  0.49  0.97  -0.35   0.43
  14 D   15 I   71   71   71   71  1.60  1.98  0.47  0.34  -0.06   0.46
  14 D   16 D   71   71   71   71  1.60  0.47  0.47  0.84   0.12   0.37
  14 D   17 G   71   71   71   71  1.60  1.24  0.47  0.59  -0.39   0.43
  14 D   18 Y   71   71   71   71  1.60  1.20  0.47  0.60   0.37   0.45
  14 D   19 G   71   56   56   71  1.60  1.03  0.47  0.66   0.26   0.38
  14 D   20 G   71   71   71   71  1.60  0.87  0.47  0.71   0.25   0.57
  14 D   21 I   71   71   71   71  1.60  1.66  0.47  0.45   0.08   0.42
  14 D   22 A   71   71   71   71  1.60  1.29  0.47  0.57   0.14   0.35
  14 D   23 L   71   71   71   71  1.60  0.55  0.47  0.82  -0.52   0.51
  14 D   24 P   71   71   71   71  1.60  1.54  0.47  0.49   0.07   0.35
  14 D   25 E   71   70   70   71  1.60  1.17  0.47  0.61   0.33   0.47
  14 D   26 L   71   70   70   71  1.60  0.13  0.47  0.96  -0.22   0.27
  14 D   27 I   71   70   70   71  1.60  1.27  0.47  0.58  -0.41   0.46
  14 D   28 C   71   70   70   71  1.60  0.00  0.47  1.00  -0.58   0.56
  14 D   29 T   71   70   70   71  1.60  1.42  0.47  0.53  -0.38   0.45
  14 D   30 M   71   70   70   71  1.60  0.80  0.47  0.73  -0.36   0.40
  14 D   31 F   71   70   70   71  1.60  1.74  0.47  0.42   0.20   0.46
  14 D   32 H   71   70   70   71  1.60  1.65  0.47  0.45   0.04   0.47
  14 D   33 T   71   70   70   71  1.60  0.25  0.47  0.92   0.37   0.47
  14 D   34 S   71   70   70   71  1.60  0.00  0.47  1.00  -0.01   0.28
  14 D   35 G   71   70   70   71  1.60  1.71  0.47  0.43   0.32   0.48
  14 D   36 Y   71   70   70   71  1.60  1.01  0.47  0.66  -0.15   0.34
  14 D   37 D   71   70   70   71  1.60  1.02  0.47  0.66   0.25   0.40
  14 D   38 T   71   70   70   71  1.60  0.64  0.47  0.79  -0.02   0.34
  14 D   39 Q   71   67   67   71  1.60  2.32  0.47  0.23   0.25   0.48
  14 D   40 A   71   70   70   71  1.60  0.89  0.47  0.70  -0.22   0.47
  14 D   41 I   71   70   70   71  1.60  1.52  0.47  0.49  -0.12   0.48
  14 D   42 V   71   70   70   71  1.60  1.21  0.47  0.59   0.20   0.37
  14 D   43 E   71   65   65   71  1.60  2.02  0.47  0.33   0.12   0.32
  14 D   44 N   71   69   69   71  1.60  1.55  0.47  0.48   0.18   0.37
  14 D   45 N   71   63   63   71  1.60  1.57  0.47  0.48   0.28   0.46
  14 D   46 E   71   68   68   71  1.60  0.79  0.47  0.73   0.13   0.33
  14 D   47 S   71   69   69   71  1.60  0.15  0.47  0.95   0.03   0.30
  14 D   48 T   71   69   69   71  1.60  1.37  0.47  0.54   0.11   0.37
  14 D   49 E   71   69   69   71  1.60  0.53  0.47  0.82   0.48   0.54
  14 D   50 Y   71   69   69   71  1.60  0.26  0.47  0.91  -0.04   0.28
  14 D   51 G   71   69   69   71  1.60  0.00  0.47  1.00   0.02   0.25
  14 D   52 L   71   69   69   71  1.60  0.63  0.47  0.79  -0.57   0.50
  14 D   53 F   71   69   69   71  1.60  0.65  0.47  0.78  -0.48   0.48
  14 D   54 Q   71   69   69   71  1.60  0.13  0.47  0.96   0.03   0.31
  14 D   55 I   71   69   69   71  1.60  0.33  0.47  0.89  -0.59   0.53
  14 D   56 S   71   69   69   71  1.60  0.31  0.47  0.90   0.22   0.51
  14 D   57 N   71   69   69   71  1.60  0.81  0.47  0.73   0.31   0.54
  14 D   58 K   71   69   69   71  1.60  1.63  0.47  0.46   0.22   0.50
  14 D   59 L   71   69   69   71  1.60  1.25  0.47  0.58   0.03   0.42
  14 D   60 W   71   69   69   71  1.60  0.00  0.47  1.00  -0.22   0.28
  14 D   61 C   71   69   69   71  1.60  0.00  0.47  1.00  -0.57   0.55
  14 D   62 K   71   67   67   71  1.60  1.58  0.47  0.47   0.31   0.54
  14 D   63 S   71   58   58   71  1.60  1.18  0.47  0.61   0.34   0.40
  14 D   64 S   71   54   54   71  1.60  1.05  0.47  0.65   0.15   0.35
  14 D   65 Q   71   66   66   71  1.60  1.76  0.47  0.41   0.13   0.34
  14 D   66 V   71   66   66   71  1.60  1.27  0.47  0.58   0.10   0.33
  14 D   67 P   71   69   69   71  1.60  1.48  0.47  0.51   0.22   0.33
  14 D   68 Q   71   57   57   71  1.60  1.79  0.47  0.40   0.23   0.45
  14 D   69 S   71   69   69   71  1.60  1.53  0.47  0.49   0.14   0.40
  14 D   70 R   71   68   68   71  1.60  2.12  0.47  0.29   0.22   0.54
  14 D   71 N   71   69   69   71  1.60  0.37  0.47  0.88   0.14   0.30
  14 D   72 I   71   69   69   71  1.60  1.94  0.47  0.35   0.14   0.61
  14 D   73 C   71   69   69   71  1.60  0.00  0.47  1.00  -0.57   0.55
  14 D   74 D   71   69   69   71  1.60  1.50  0.47  0.50   0.31   0.52
  14 D   75 I   71   69   69   71  1.60  1.08  0.47  0.64  -0.53   0.47
  14 D   76 S   71   69   69   71  1.60  1.94  0.47  0.35   0.25   0.37
  14 D   77 C   71   69   69   71  1.60  0.00  0.47  1.00  -0.57   0.55
  14 D   78 D   71   69   69   71  1.60  1.29  0.47  0.57   0.22   0.35
  14 D   79 K   71   69   69   71  1.60  1.42  0.47  0.53   0.19   0.63
  14 D   80 F   71   69   69   71  1.60  0.21  0.47  0.93  -0.53   0.52
  14 D   81 L   71   69   69   71  1.60  0.63  0.47  0.79  -0.47   0.57
  14 D   82 D   71   69   69   71  1.60  1.86  0.47  0.38   0.23   0.39
  14 D   83 D   71   69   69   71  1.60  1.32  0.47  0.56   0.42   0.52
  14 D   84 D   71   69   69   71  1.60  0.59  0.47  0.80   0.46   0.47
  14 D   85 I   71   69   69   71  1.60  0.74  0.47  0.75  -0.55   0.52
  14 D   86 T   71   69   69   71  1.60  1.32  0.47  0.56   0.15   0.51
  14 D   87 D   71   69   69   71  1.60  1.94  0.47  0.35   0.30   0.49
  14 D   88 D   71   69   69   71  1.60  1.37  0.47  0.54   0.09   0.40
  14 D   89 I   71   69   69   71  1.60  0.99  0.47  0.67  -0.44   0.47
  14 D   90 M   71   69   69   71  1.60  2.11  0.47  0.30   0.18   0.46
  14 D   91 C   71   69   69   71  1.60  0.00  0.47  1.00  -0.57   0.55
  14 D   92 A   71   69   69   71  1.60  0.00  0.47  1.00  -0.44   0.44
  14 D   93 K   71   69   69   71  1.60  0.64  0.47  0.79   0.07   0.38
  14 D   94 K   71   69   69   71  1.60  0.92  0.47  0.69   0.15   0.44
  14 D   95 I   71   69   69   71  1.60  0.63  0.47  0.79  -0.57   0.52
  14 D   96 L   71   69   69   71  1.60  1.15  0.47  0.62  -0.30   0.44
  14 D   97 D   71   69   69   71  1.60  1.42  0.47  0.53   0.44   0.42
  14 D   98 I   71   69   69   71  1.60  1.95  0.47  0.35   0.25   0.43
  14 D   99 K   71   69   69   71  1.60  1.84  0.47  0.39   0.36   0.59
  14 D  100 G   71   69   69   71  1.60  0.46  0.47  0.85   0.10   0.32
  14 D  101 I   71   69   69   71  1.60  1.36  0.47  0.55  -0.45   0.52
  14 D  102 D   71   69   69   71  1.60  1.80  0.47  0.40   0.38   0.48
  14 D  103 Y   71   69   69   71  1.60  0.63  0.47  0.79  -0.15   0.49
  14 D  104 W   71   69   69   71  1.60  0.00  0.47  1.00  -0.22   0.28
  14 D  105 L   71   69   69   71  1.60  1.56  0.47  0.48  -0.02   0.41
  14 D  106 A   71   69   69   71  1.60  1.32  0.47  0.56  -0.05   0.37
  14 D  107 H   71   69   69   71  1.60  0.08  0.47  0.97  -0.19   0.29
  14 D  108 K   71   69   69   71  1.60  1.41  0.47  0.53   0.25   0.52
  14 D  109 A   71   61   61   71  1.60  1.61  0.47  0.46   0.26   0.50
  14 D  110 L   71   69   69   71  1.60  1.30  0.47  0.57   0.06   0.37
  14 D  111 C   71   69   69   71  1.60  0.00  0.47  1.00  -0.57   0.55
  14 D  112 T   71   69   69   71  1.60  1.78  0.47  0.41   0.27   0.46
  14 D  113 E   71   57   57   71  1.60  1.71  0.47  0.43   0.28   0.40
  14 D  114 K   71   69   69   71  1.60  1.23  0.47  0.59   0.39   0.58
  14 D  115 L   71   69   69   71  1.60  0.81  0.47  0.73  -0.51   0.55
  14 D  116 E   71   69   69   71  1.60  1.81  0.47  0.39   0.17   0.30
  14 D  117 Q   71   69   69   71  1.60  2.24  0.47  0.25   0.43   0.68
  14 D  118 W   71   54   54   71  1.60  0.59  0.47  0.80  -0.08   0.24
  14 D  119 L   71   69   69   71  1.60  1.35  0.47  0.55  -0.45   0.50
  14 D  120 C   71   69   69   71  1.60  1.85  0.47  0.38   0.22   0.39
  14 D  121 E   71   69   69   71  1.60  1.12  0.47  0.63   0.22   0.40
  14 D  122 K   71   69   69   71  1.60  0.08  0.47  0.97  -0.47   0.58
  15 I   16 D   71   71   71   71  1.98  0.47  0.34  0.84  -0.09   0.34
  15 I   17 G   71   71   71   71  1.98  1.24  0.34  0.59  -0.06   0.38
  15 I   18 Y   71   71   71   71  1.98  1.20  0.34  0.60  -0.07   0.46
  15 I   19 G   71   56   56   71  1.98  1.03  0.34  0.66  -0.08   0.37
  15 I   20 G   71   71   71   71  1.98  0.87  0.34  0.71  -0.06   0.37
  15 I   21 I   71   71   71   71  1.98  1.66  0.34  0.45  -0.00   0.31
  15 I   22 A   71   71   71   71  1.98  1.29  0.34  0.57  -0.03   0.35
  15 I   23 L   71   71   71   71  1.98  0.55  0.34  0.82  -0.06   0.40
  15 I   24 P   71   71   71   71  1.98  1.54  0.34  0.49  -0.01   0.36
  15 I   25 E   71   70   70   71  1.98  1.17  0.34  0.61  -0.07   0.49
  15 I   26 L   71   70   70   71  1.98  0.13  0.34  0.96  -0.07   0.28
  15 I   27 I   71   70   70   71  1.98  1.27  0.34  0.58  -0.08   0.39
  15 I   28 C   71   70   70   71  1.98  0.00  0.34  1.00  -0.26   0.39
  15 I   29 T   71   70   70   71  1.98  1.42  0.34  0.53  -0.02   0.42
  15 I   30 M   71   70   70   71  1.98  0.80  0.34  0.73  -0.05   0.32
  15 I   31 F   71   70   70   71  1.98  1.74  0.34  0.42  -0.07   0.37
  15 I   32 H   71   70   70   71  1.98  1.65  0.34  0.45   0.02   0.38
  15 I   33 T   71   70   70   71  1.98  0.25  0.34  0.92  -0.16   0.35
  15 I   34 S   71   70   70   71  1.98  0.00  0.34  1.00  -0.12   0.31
  15 I   35 G   71   70   70   71  1.98  1.71  0.34  0.43  -0.05   0.43
  15 I   36 Y   71   70   70   71  1.98  1.01  0.34  0.66  -0.01   0.31
  15 I   37 D   71   70   70   71  1.98  1.02  0.34  0.66  -0.05   0.47
  15 I   38 T   71   70   70   71  1.98  0.64  0.34  0.79  -0.12   0.27
  15 I   39 Q   71   67   67   71  1.98  2.32  0.34  0.23  -0.01   0.43
  15 I   40 A   71   70   70   71  1.98  0.89  0.34  0.70   0.06   0.39
  15 I   41 I   71   70   70   71  1.98  1.52  0.34  0.49  -0.02   0.33
  15 I   42 V   71   70   70   71  1.98  1.21  0.34  0.59  -0.03   0.42
  15 I   43 E   71   65   65   71  1.98  2.02  0.34  0.33  -0.01   0.38
  15 I   44 N   71   69   69   71  1.98  1.55  0.34  0.48  -0.04   0.38
  15 I   45 N   71   63   63   71  1.98  1.57  0.34  0.48  -0.10   0.39
  15 I   46 E   71   68   68   71  1.98  0.79  0.34  0.73  -0.12   0.39
  15 I   47 S   71   69   69   71  1.98  0.15  0.34  0.95  -0.11   0.34
  15 I   48 T   71   69   69   71  1.98  1.37  0.34  0.54  -0.09   0.33
  15 I   49 E   71   69   69   71  1.98  0.53  0.34  0.82  -0.14   0.44
  15 I   50 Y   71   69   69   71  1.98  0.26  0.34  0.91  -0.06   0.22
  15 I   51 G   71   69   69   71  1.98  0.00  0.34  1.00  -0.14   0.25
  15 I   52 L   71   69   69   71  1.98  0.63  0.34  0.79  -0.09   0.45
  15 I   53 F   71   69   69   71  1.98  0.65  0.34  0.78  -0.07   0.39
  15 I   54 Q   71   69   69   71  1.98  0.13  0.34  0.96  -0.16   0.38
  15 I   55 I   71   69   69   71  1.98  0.33  0.34  0.89  -0.12   0.43
  15 I   56 S   71   69   69   71  1.98  0.31  0.34  0.90  -0.16   0.38
  15 I   57 N   71   69   69   71  1.98  0.81  0.34  0.73  -0.08   0.44
  15 I   58 K   71   69   69   71  1.98  1.63  0.34  0.46   0.01   0.39
  15 I   59 L   71   69   69   71  1.98  1.25  0.34  0.58   0.04   0.38
  15 I   60 W   71   69   69   71  1.98  0.00  0.34  1.00  -0.10   0.22
  15 I   61 C   71   69   69   71  1.98  0.00  0.34  1.00  -0.27   0.38
  15 I   62 K   71   67   67   71  1.98  1.58  0.34  0.47  -0.07   0.45
  15 I   63 S   71   58   58   71  1.98  1.18  0.34  0.61  -0.15   0.41
  15 I   64 S   71   54   54   71  1.98  1.05  0.34  0.65  -0.09   0.28
  15 I   65 Q   71   66   66   71  1.98  1.76  0.34  0.41  -0.09   0.34
  15 I   66 V   71   66   66   71  1.98  1.27  0.34  0.58  -0.03   0.31
  15 I   67 P   71   69   69   71  1.98  1.48  0.34  0.51   0.04   0.42
  15 I   68 Q   71   57   57   71  1.98  1.79  0.34  0.40   0.00   0.41
  15 I   69 S   71   69   69   71  1.98  1.53  0.34  0.49   0.03   0.37
  15 I   70 R   71   68   68   71  1.98  2.12  0.34  0.29   0.03   0.36
  15 I   71 N   71   69   69   71  1.98  0.37  0.34  0.88  -0.11   0.44
  15 I   72 I   71   69   69   71  1.98  1.94  0.34  0.35   0.06   0.37
  15 I   73 C   71   69   69   71  1.98  0.00  0.34  1.00  -0.27   0.38
  15 I   74 D   71   69   69   71  1.98  1.50  0.34  0.50  -0.06   0.46
  15 I   75 I   71   69   69   71  1.98  1.08  0.34  0.64  -0.07   0.42
  15 I   76 S   71   69   69   71  1.98  1.94  0.34  0.35  -0.04   0.36
  15 I   77 C   71   69   69   71  1.98  0.00  0.34  1.00  -0.27   0.38
  15 I   78 D   71   69   69   71  1.98  1.29  0.34  0.57  -0.07   0.43
  15 I   79 K   71   69   69   71  1.98  1.42  0.34  0.53  -0.00   0.37
  15 I   80 F   71   69   69   71  1.98  0.21  0.34  0.93  -0.08   0.44
  15 I   81 L   71   69   69   71  1.98  0.63  0.34  0.79  -0.04   0.43
  15 I   82 D   71   69   69   71  1.98  1.86  0.34  0.38  -0.04   0.43
  15 I   83 D   71   69   69   71  1.98  1.32  0.34  0.56  -0.08   0.47
  15 I   84 D   71   69   69   71  1.98  0.59  0.34  0.80  -0.10   0.48
  15 I   85 I   71   69   69   71  1.98  0.74  0.34  0.75  -0.09   0.42
  15 I   86 T   71   69   69   71  1.98  1.32  0.34  0.56  -0.05   0.33
  15 I   87 D   71   69   69   71  1.98  1.94  0.34  0.35  -0.06   0.47
  15 I   88 D   71   69   69   71  1.98  1.37  0.34  0.54  -0.05   0.36
  15 I   89 I   71   69   69   71  1.98  0.99  0.34  0.67   0.01   0.39
  15 I   90 M   71   69   69   71  1.98  2.11  0.34  0.30   0.03   0.36
  15 I   91 C   71   69   69   71  1.98  0.00  0.34  1.00  -0.27   0.38
  15 I   92 A   71   69   69   71  1.98  0.00  0.34  1.00  -0.12   0.29
  15 I   93 K   71   69   69   71  1.98  0.64  0.34  0.79  -0.09   0.35
  15 I   94 K   71   69   69   71  1.98  0.92  0.34  0.69  -0.11   0.36
  15 I   95 I   71   69   69   71  1.98  0.63  0.34  0.79  -0.09   0.41
  15 I   96 L   71   69   69   71  1.98  1.15  0.34  0.62   0.01   0.35
  15 I   97 D   71   69   69   71  1.98  1.42  0.34  0.53  -0.01   0.52
  15 I   98 I   71   69   69   71  1.98  1.95  0.34  0.35  -0.01   0.39
  15 I   99 K   71   69   69   71  1.98  1.84  0.34  0.39  -0.03   0.49
  15 I  100 G   71   69   69   71  1.98  0.46  0.34  0.85  -0.07   0.40
  15 I  101 I   71   69   69   71  1.98  1.36  0.34  0.55  -0.09   0.39
  15 I  102 D   71   69   69   71  1.98  1.80  0.34  0.40  -0.03   0.49
  15 I  103 Y   71   69   69   71  1.98  0.63  0.34  0.79  -0.02   0.29
  15 I  104 W   71   69   69   71  1.98  0.00  0.34  1.00  -0.10   0.22
  15 I  105 L   71   69   69   71  1.98  1.56  0.34  0.48  -0.01   0.31
  15 I  106 A   71   69   69   71  1.98  1.32  0.34  0.56   0.04   0.30
  15 I  107 H   71   69   69   71  1.98  0.08  0.34  0.97  -0.10   0.23
  15 I  108 K   71   69   69   71  1.98  1.41  0.34  0.53  -0.01   0.43
  15 I  109 A   71   61   61   71  1.98  1.61  0.34  0.46  -0.03   0.36
  15 I  110 L   71   69   69   71  1.98  1.30  0.34  0.57  -0.02   0.41
  15 I  111 C   71   69   69   71  1.98  0.00  0.34  1.00  -0.27   0.38
  15 I  112 T   71   69   69   71  1.98  1.78  0.34  0.41  -0.05   0.43
  15 I  113 E   71   57   57   71  1.98  1.71  0.34  0.43   0.03   0.52
  15 I  114 K   71   69   69   71  1.98  1.23  0.34  0.59  -0.07   0.49
  15 I  115 L   71   69   69   71  1.98  0.81  0.34  0.73  -0.04   0.45
  15 I  116 E   71   69   69   71  1.98  1.81  0.34  0.39  -0.04   0.41
  15 I  117 Q   71   69   69   71  1.98  2.24  0.34  0.25   0.01   0.44
  15 I  118 W   71   54   54   71  1.98  0.59  0.34  0.80  -0.03   0.24
  15 I  119 L   71   69   69   71  1.98  1.35  0.34  0.55  -0.05   0.40
  15 I  120 C   71   69   69   71  1.98  1.85  0.34  0.38  -0.06   0.45
  15 I  121 E   71   69   69   71  1.98  1.12  0.34  0.63  -0.09   0.47
  15 I  122 K   71   69   69   71  1.98  0.08  0.34  0.97  -0.27   0.37
  16 D   17 G   71   71   71   71  0.47  1.24  0.84  0.59  -0.33   0.41
  16 D   18 Y   71   71   71   71  0.47  1.20  0.84  0.60   0.26   0.35
  16 D   19 G   71   56   56   71  0.47  1.03  0.84  0.66   0.19   0.37
  16 D   20 G   71   71   71   71  0.47  0.87  0.84  0.71   0.19   0.34
  16 D   21 I   71   71   71   71  0.47  1.66  0.84  0.45  -0.05   0.30
  16 D   22 A   71   71   71   71  0.47  1.29  0.84  0.57   0.11   0.28
  16 D   23 L   71   71   71   71  0.47  0.55  0.84  0.82  -0.44   0.49
  16 D   24 P   71   71   71   71  0.47  1.54  0.84  0.49   0.11   0.36
  16 D   25 E   71   70   70   71  0.47  1.17  0.84  0.61   0.24   0.31
  16 D   26 L   71   70   70   71  0.47  0.13  0.84  0.96   0.07   0.30
  16 D   27 I   71   70   70   71  0.47  1.27  0.84  0.58  -0.36   0.43
  16 D   28 C   71   70   70   71  0.47  0.00  0.84  1.00  -0.12   0.26
  16 D   29 T   71   70   70   71  0.47  1.42  0.84  0.53  -0.36   0.35
  16 D   30 M   71   70   70   71  0.47  0.80  0.84  0.73  -0.27   0.32
  16 D   31 F   71   70   70   71  0.47  1.74  0.84  0.42   0.01   0.36
  16 D   32 H   71   70   70   71  0.47  1.65  0.84  0.45   0.03   0.24
  16 D   33 T   71   70   70   71  0.47  0.25  0.84  0.92   0.20   0.47
  16 D   34 S   71   70   70   71  0.47  0.00  0.84  1.00   0.14   0.23
  16 D   35 G   71   70   70   71  0.47  1.71  0.84  0.43   0.22   0.39
  16 D   36 Y   71   70   70   71  0.47  1.01  0.84  0.66  -0.08   0.35
  16 D   37 D   71   70   70   71  0.47  1.02  0.84  0.66   0.23   0.36
  16 D   38 T   71   70   70   71  0.47  0.64  0.84  0.79   0.02   0.21
  16 D   39 Q   71   67   67   71  0.47  2.32  0.84  0.23   0.17   0.44
  16 D   40 A   71   70   70   71  0.47  0.89  0.84  0.70  -0.10   0.46
  16 D   41 I   71   70   70   71  0.47  1.52  0.84  0.49  -0.18   0.40
  16 D   42 V   71   70   70   71  0.47  1.21  0.84  0.59   0.13   0.31
  16 D   43 E   71   65   65   71  0.47  2.02  0.84  0.33   0.08   0.30
  16 D   44 N   71   69   69   71  0.47  1.55  0.84  0.48   0.14   0.36
  16 D   45 N   71   63   63   71  0.47  1.57  0.84  0.48   0.17   0.28
  16 D   46 E   71   68   68   71  0.47  0.79  0.84  0.73   0.24   0.34
  16 D   47 S   71   69   69   71  0.47  0.15  0.84  0.95   0.12   0.23
  16 D   48 T   71   69   69   71  0.47  1.37  0.84  0.54   0.05   0.20
  16 D   49 E   71   69   69   71  0.47  0.53  0.84  0.82   0.33   0.26
  16 D   50 Y   71   69   69   71  0.47  0.26  0.84  0.91   0.02   0.27
  16 D   51 G   71   69   69   71  0.47  0.00  0.84  1.00   0.24   0.19
  16 D   52 L   71   69   69   71  0.47  0.63  0.84  0.79  -0.42   0.49
  16 D   53 F   71   69   69   71  0.47  0.65  0.84  0.78  -0.29   0.52
  16 D   54 Q   71   69   69   71  0.47  0.13  0.84  0.96   0.23   0.30
  16 D   55 I   71   69   69   71  0.47  0.33  0.84  0.89  -0.37   0.46
  16 D   56 S   71   69   69   71  0.47  0.31  0.84  0.90   0.27   0.36
  16 D   57 N   71   69   69   71  0.47  0.81  0.84  0.73   0.22   0.46
  16 D   58 K   71   69   69   71  0.47  1.63  0.84  0.46   0.18   0.52
  16 D   59 L   71   69   69   71  0.47  1.25  0.84  0.58  -0.03   0.30
  16 D   60 W   71   69   69   71  0.47  0.00  0.84  1.00   0.09   0.27
  16 D   61 C   71   69   69   71  0.47  0.00  0.84  1.00  -0.12   0.26
  16 D   62 K   71   67   67   71  0.47  1.58  0.84  0.47   0.26   0.53
  16 D   63 S   71   58   58   71  0.47  1.18  0.84  0.61   0.23   0.37
  16 D   64 S   71   54   54   71  0.47  1.05  0.84  0.65   0.16   0.20
  16 D   65 Q   71   66   66   71  0.47  1.76  0.84  0.41   0.19   0.42
  16 D   66 V   71   66   66   71  0.47  1.27  0.84  0.58   0.13   0.32
  16 D   67 P   71   69   69   71  0.47  1.48  0.84  0.51   0.14   0.30
  16 D   68 Q   71   57   57   71  0.47  1.79  0.84  0.40   0.14   0.38
  16 D   69 S   71   69   69   71  0.47  1.53  0.84  0.49   0.09   0.28
  16 D   70 R   71   68   68   71  0.47  2.12  0.84  0.29   0.11   0.42
  16 D   71 N   71   69   69   71  0.47  0.37  0.84  0.88   0.25   0.27
  16 D   72 I   71   69   69   71  0.47  1.94  0.84  0.35  -0.10   0.40
  16 D   73 C   71   69   69   71  0.47  0.00  0.84  1.00  -0.12   0.26
  16 D   74 D   71   69   69   71  0.47  1.50  0.84  0.50   0.15   0.34
  16 D   75 I   71   69   69   71  0.47  1.08  0.84  0.64  -0.37   0.40
  16 D   76 S   71   69   69   71  0.47  1.94  0.84  0.35   0.13   0.29
  16 D   77 C   71   69   69   71  0.47  0.00  0.84  1.00  -0.12   0.26
  16 D   78 D   71   69   69   71  0.47  1.29  0.84  0.57   0.22   0.31
  16 D   79 K   71   69   69   71  0.47  1.42  0.84  0.53   0.09   0.52
  16 D   80 F   71   69   69   71  0.47  0.21  0.84  0.93  -0.43   0.45
  16 D   81 L   71   69   69   71  0.47  0.63  0.84  0.79  -0.40   0.50
  16 D   82 D   71   69   69   71  0.47  1.86  0.84  0.38   0.17   0.35
  16 D   83 D   71   69   69   71  0.47  1.32  0.84  0.56   0.22   0.33
  16 D   84 D   71   69   69   71  0.47  0.59  0.84  0.80   0.39   0.37
  16 D   85 I   71   69   69   71  0.47  0.74  0.84  0.75  -0.42   0.50
  16 D   86 T   71   69   69   71  0.47  1.32  0.84  0.56   0.01   0.33
  16 D   87 D   71   69   69   71  0.47  1.94  0.84  0.35   0.11   0.38
  16 D   88 D   71   69   69   71  0.47  1.37  0.84  0.54   0.04   0.29
  16 D   89 I   71   69   69   71  0.47  0.99  0.84  0.67  -0.35   0.42
  16 D   90 M   71   69   69   71  0.47  2.11  0.84  0.30   0.10   0.37
  16 D   91 C   71   69   69   71  0.47  0.00  0.84  1.00  -0.12   0.26
  16 D   92 A   71   69   69   71  0.47  0.00  0.84  1.00  -0.27   0.36
  16 D   93 K   71   69   69   71  0.47  0.64  0.84  0.79   0.52   0.56
  16 D   94 K   71   69   69   71  0.47  0.92  0.84  0.69   0.40   0.54
  16 D   95 I   71   69   69   71  0.47  0.63  0.84  0.79  -0.37   0.44
  16 D   96 L   71   69   69   71  0.47  1.15  0.84  0.62  -0.34   0.38
  16 D   97 D   71   69   69   71  0.47  1.42  0.84  0.53   0.23   0.37
  16 D   98 I   71   69   69   71  0.47  1.95  0.84  0.35   0.10   0.29
  16 D   99 K   71   69   69   71  0.47  1.84  0.84  0.39   0.26   0.58
  16 D  100 G   71   69   69   71  0.47  0.46  0.84  0.85   0.20   0.26
  16 D  101 I   71   69   69   71  0.47  1.36  0.84  0.55  -0.21   0.40
  16 D  102 D   71   69   69   71  0.47  1.80  0.84  0.40   0.22   0.40
  16 D  103 Y   71   69   69   71  0.47  0.63  0.84  0.79  -0.11   0.26
  16 D  104 W   71   69   69   71  0.47  0.00  0.84  1.00   0.09   0.27
  16 D  105 L   71   69   69   71  0.47  1.56  0.84  0.48  -0.12   0.35
  16 D  106 A   71   69   69   71  0.47  1.32  0.84  0.56   0.03   0.36
  16 D  107 H   71   69   69   71  0.47  0.08  0.84  0.97   0.08   0.30
  16 D  108 K   71   69   69   71  0.47  1.41  0.84  0.53   0.20   0.51
  16 D  109 A   71   61   61   71  0.47  1.61  0.84  0.46   0.17   0.35
  16 D  110 L   71   69   69   71  0.47  1.30  0.84  0.57   0.02   0.28
  16 D  111 C   71   69   69   71  0.47  0.00  0.84  1.00  -0.12   0.26
  16 D  112 T   71   69   69   71  0.47  1.78  0.84  0.41   0.18   0.41
  16 D  113 E   71   57   57   71  0.47  1.71  0.84  0.43   0.18   0.41
  16 D  114 K   71   69   69   71  0.47  1.23  0.84  0.59   0.26   0.54
  16 D  115 L   71   69   69   71  0.47  0.81  0.84  0.73  -0.45   0.51
  16 D  116 E   71   69   69   71  0.47  1.81  0.84  0.39   0.14   0.25
  16 D  117 Q   71   69   69   71  0.47  2.24  0.84  0.25   0.14   0.48
  16 D  118 W   71   54   54   71  0.47  0.59  0.84  0.80   0.03   0.27
  16 D  119 L   71   69   69   71  0.47  1.35  0.84  0.55  -0.33   0.48
  16 D  120 C   71   69   69   71  0.47  1.85  0.84  0.38   0.12   0.40
  16 D  121 E   71   69   69   71  0.47  1.12  0.84  0.63   0.22   0.34
  16 D  122 K   71   69   69   71  0.47  0.08  0.84  0.97  -0.04   0.42
  17 G   18 Y   71   71   71   71  1.24  1.20  0.59  0.60  -0.53   0.45
  17 G   19 G   71   56   56   71  1.24  1.03  0.59  0.66  -0.39   0.32
  17 G   20 G   71   71   71   71  1.24  0.87  0.59  0.71  -0.32   0.33
  17 G   21 I   71   71   71   71  1.24  1.66  0.59  0.45  -0.05   0.27
  17 G   22 A   71   71   71   71  1.24  1.29  0.59  0.57  -0.30   0.31
  17 G   23 L   71   71   71   71  1.24  0.55  0.59  0.82   0.32   0.27
  17 G   24 P   71   71   71   71  1.24  1.54  0.59  0.49  -0.21   0.40
  17 G   25 E   71   70   70   71  1.24  1.17  0.59  0.61  -0.55   0.49
  17 G   26 L   71   70   70   71  1.24  0.13  0.59  0.96   0.01   0.21
  17 G   27 I   71   70   70   71  1.24  1.27  0.59  0.58   0.26   0.23
  17 G   28 C   71   70   70   71  1.24  0.00  0.59  1.00  -0.20   0.22
  17 G   29 T   71   70   70   71  1.24  1.42  0.59  0.53   0.26   0.25
  17 G   30 M   71   70   70   71  1.24  0.80  0.59  0.73   0.19   0.24
  17 G   31 F   71   70   70   71  1.24  1.74  0.59  0.42  -0.27   0.26
  17 G   32 H   71   70   70   71  1.24  1.65  0.59  0.45  -0.03   0.29
  17 G   33 T   71   70   70   71  1.24  0.25  0.59  0.92  -0.47   0.34
  17 G   34 S   71   70   70   71  1.24  0.00  0.59  1.00  -0.32   0.24
  17 G   35 G   71   70   70   71  1.24  1.71  0.59  0.43  -0.46   0.37
  17 G   36 Y   71   70   70   71  1.24  1.01  0.59  0.66   0.05   0.27
  17 G   37 D   71   70   70   71  1.24  1.02  0.59  0.66  -0.44   0.44
  17 G   38 T   71   70   70   71  1.24  0.64  0.59  0.79  -0.18   0.26
  17 G   39 Q   71   67   67   71  1.24  2.32  0.59  0.23  -0.36   0.37
  17 G   40 A   71   70   70   71  1.24  0.89  0.59  0.70   0.05   0.32
  17 G   41 I   71   70   70   71  1.24  1.52  0.59  0.49   0.03   0.33
  17 G   42 V   71   70   70   71  1.24  1.21  0.59  0.59  -0.38   0.35
  17 G   43 E   71   65   65   71  1.24  2.02  0.59  0.33  -0.34   0.39
  17 G   44 N   71   69   69   71  1.24  1.55  0.59  0.48  -0.34   0.40
  17 G   45 N   71   63   63   71  1.24  1.57  0.59  0.48  -0.37   0.39
  17 G   46 E   71   68   68   71  1.24  0.79  0.59  0.73  -0.37   0.34
  17 G   47 S   71   69   69   71  1.24  0.15  0.59  0.95  -0.30   0.23
  17 G   48 T   71   69   69   71  1.24  1.37  0.59  0.54  -0.24   0.31
  17 G   49 E   71   69   69   71  1.24  0.53  0.59  0.82  -0.57   0.48
  17 G   50 Y   71   69   69   71  1.24  0.26  0.59  0.91  -0.05   0.19
  17 G   51 G   71   69   69   71  1.24  0.00  0.59  1.00  -0.29   0.24
  17 G   52 L   71   69   69   71  1.24  0.63  0.59  0.79   0.32   0.26
  17 G   53 F   71   69   69   71  1.24  0.65  0.59  0.78   0.27   0.20
  17 G   54 Q   71   69   69   71  1.24  0.13  0.59  0.96  -0.34   0.28
  17 G   55 I   71   69   69   71  1.24  0.33  0.59  0.89   0.29   0.24
  17 G   56 S   71   69   69   71  1.24  0.31  0.59  0.90  -0.43   0.33
  17 G   57 N   71   69   69   71  1.24  0.81  0.59  0.73  -0.44   0.47
  17 G   58 K   71   69   69   71  1.24  1.63  0.59  0.46  -0.29   0.34
  17 G   59 L   71   69   69   71  1.24  1.25  0.59  0.58  -0.09   0.31
  17 G   60 W   71   69   69   71  1.24  0.00  0.59  1.00  -0.00   0.17
  17 G   61 C   71   69   69   71  1.24  0.00  0.59  1.00  -0.20   0.21
  17 G   62 K   71   67   67   71  1.24  1.58  0.59  0.47  -0.42   0.37
  17 G   63 S   71   58   58   71  1.24  1.18  0.59  0.61  -0.45   0.35
  17 G   64 S   71   54   54   71  1.24  1.05  0.59  0.65  -0.17   0.20
  17 G   65 Q   71   66   66   71  1.24  1.76  0.59  0.41  -0.27   0.27
  17 G   66 V   71   66   66   71  1.24  1.27  0.59  0.58  -0.20   0.28
  17 G   67 P   71   69   69   71  1.24  1.48  0.59  0.51  -0.37   0.45
  17 G   68 Q   71   57   57   71  1.24  1.79  0.59  0.40  -0.26   0.38
  17 G   69 S   71   69   69   71  1.24  1.53  0.59  0.49  -0.26   0.35
  17 G   70 R   71   68   68   71  1.24  2.12  0.59  0.29  -0.32   0.37
  17 G   71 N   71   69   69   71  1.24  0.37  0.59  0.88  -0.44   0.31
  17 G   72 I   71   69   69   71  1.24  1.94  0.59  0.35  -0.10   0.39
  17 G   73 C   71   69   69   71  1.24  0.00  0.59  1.00  -0.20   0.21
  17 G   74 D   71   69   69   71  1.24  1.50  0.59  0.50  -0.41   0.44
  17 G   75 I   71   69   69   71  1.24  1.08  0.59  0.64   0.30   0.22
  17 G   76 S   71   69   69   71  1.24  1.94  0.59  0.35  -0.35   0.38
  17 G   77 C   71   69   69   71  1.24  0.00  0.59  1.00  -0.20   0.21
  17 G   78 D   71   69   69   71  1.24  1.29  0.59  0.57  -0.35   0.39
  17 G   79 K   71   69   69   71  1.24  1.42  0.59  0.53  -0.24   0.44
  17 G   80 F   71   69   69   71  1.24  0.21  0.59  0.93   0.32   0.24
  17 G   81 L   71   69   69   71  1.24  0.63  0.59  0.79   0.26   0.27
  17 G   82 D   71   69   69   71  1.24  1.86  0.59  0.38  -0.36   0.40
  17 G   83 D   71   69   69   71  1.24  1.32  0.59  0.56  -0.53   0.42
  17 G   84 D   71   69   69   71  1.24  0.59  0.59  0.80  -0.60   0.46
  17 G   85 I   71   69   69   71  1.24  0.74  0.59  0.75   0.31   0.28
  17 G   86 T   71   69   69   71  1.24  1.32  0.59  0.56  -0.21   0.37
  17 G   87 D   71   69   69   71  1.24  1.94  0.59  0.35  -0.36   0.47
  17 G   88 D   71   69   69   71  1.24  1.37  0.59  0.54  -0.20   0.39
  17 G   89 I   71   69   69   71  1.24  0.99  0.59  0.67   0.28   0.24
  17 G   90 M   71   69   69   71  1.24  2.11  0.59  0.30  -0.27   0.37
  17 G   91 C   71   69   69   71  1.24  0.00  0.59  1.00  -0.20   0.21
  17 G   92 A   71   69   69   71  1.24  0.00  0.59  1.00   0.12   0.14
  17 G   93 K   71   69   69   71  1.24  0.64  0.59  0.79  -0.35   0.28
  17 G   94 K   71   69   69   71  1.24  0.92  0.59  0.69  -0.40   0.33
  17 G   95 I   71   69   69   71  1.24  0.63  0.59  0.79   0.30   0.24
  17 G   96 L   71   69   69   71  1.24  1.15  0.59  0.62   0.21   0.24
  17 G   97 D   71   69   69   71  1.24  1.42  0.59  0.53  -0.53   0.39
  17 G   98 I   71   69   69   71  1.24  1.95  0.59  0.35  -0.34   0.38
  17 G   99 K   71   69   69   71  1.24  1.84  0.59  0.39  -0.44   0.36
  17 G  100 G   71   69   69   71  1.24  0.46  0.59  0.85  -0.34   0.34
  17 G  101 I   71   69   69   71  1.24  1.36  0.59  0.55   0.20   0.23
  17 G  102 D   71   69   69   71  1.24  1.80  0.59  0.40  -0.43   0.41
  17 G  103 Y   71   69   69   71  1.24  0.63  0.59  0.79   0.05   0.24
  17 G  104 W   71   69   69   71  1.24  0.00  0.59  1.00  -0.00   0.17
  17 G  105 L   71   69   69   71  1.24  1.56  0.59  0.48  -0.06   0.38
  17 G  106 A   71   69   69   71  1.24  1.32  0.59  0.56  -0.05   0.31
  17 G  107 H   71   69   69   71  1.24  0.08  0.59  0.97   0.01   0.34
  17 G  108 K   71   69   69   71  1.24  1.41  0.59  0.53  -0.39   0.35
  17 G  109 A   71   61   61   71  1.24  1.61  0.59  0.46  -0.35   0.36
  17 G  110 L   71   69   69   71  1.24  1.30  0.59  0.57  -0.32   0.28
  17 G  111 C   71   69   69   71  1.24  0.00  0.59  1.00  -0.20   0.21
  17 G  112 T   71   69   69   71  1.24  1.78  0.59  0.41  -0.39   0.33
  17 G  113 E   71   57   57   71  1.24  1.71  0.59  0.43  -0.40   0.40
  17 G  114 K   71   69   69   71  1.24  1.23  0.59  0.59  -0.52   0.42
  17 G  115 L   71   69   69   71  1.24  0.81  0.59  0.73   0.29   0.24
  17 G  116 E   71   69   69   71  1.24  1.81  0.59  0.39  -0.35   0.34
  17 G  117 Q   71   69   69   71  1.24  2.24  0.59  0.25  -0.39   0.43
  17 G  118 W   71   54   54   71  1.24  0.59  0.59  0.80   0.01   0.21
  17 G  119 L   71   69   69   71  1.24  1.35  0.59  0.55   0.23   0.29
  17 G  120 C   71   69   69   71  1.24  1.85  0.59  0.38  -0.45   0.45
  17 G  121 E   71   69   69   71  1.24  1.12  0.59  0.63  -0.38   0.33
  17 G  122 K   71   69   69   71  1.24  0.08  0.59  0.97  -0.14   0.45
  18 Y   19 G   71   56   56   71  1.20  1.03  0.60  0.66   0.36   0.36
  18 Y   20 G   71   71   71   71  1.20  0.87  0.60  0.71   0.30   0.35
  18 Y   21 I   71   71   71   71  1.20  1.66  0.60  0.45   0.03   0.39
  18 Y   22 A   71   71   71   71  1.20  1.29  0.60  0.57   0.29   0.34
  18 Y   23 L   71   71   71   71  1.20  0.55  0.60  0.82  -0.63   0.45
  18 Y   24 P   71   71   71   71  1.20  1.54  0.60  0.49   0.18   0.44
  18 Y   25 E   71   70   70   71  1.20  1.17  0.60  0.61   0.36   0.39
  18 Y   26 L   71   70   70   71  1.20  0.13  0.60  0.96  -0.21   0.37
  18 Y   27 I   71   70   70   71  1.20  1.27  0.60  0.58  -0.46   0.46
  18 Y   28 C   71   70   70   71  1.20  0.00  0.60  1.00  -0.38   0.38
  18 Y   29 T   71   70   70   71  1.20  1.42  0.60  0.53  -0.47   0.49
  18 Y   30 M   71   70   70   71  1.20  0.80  0.60  0.73  -0.31   0.33
  18 Y   31 F   71   70   70   71  1.20  1.74  0.60  0.42   0.27   0.42
  18 Y   32 H   71   70   70   71  1.20  1.65  0.60  0.45  -0.03   0.40
  18 Y   33 T   71   70   70   71  1.20  0.25  0.60  0.92   0.00   0.30
  18 Y   34 S   71   70   70   71  1.20  0.00  0.60  1.00   0.19   0.32
  18 Y   35 G   71   70   70   71  1.20  1.71  0.60  0.43   0.37   0.36
  18 Y   36 Y   71   70   70   71  1.20  1.01  0.60  0.66  -0.16   0.46
  18 Y   37 D   71   70   70   71  1.20  1.02  0.60  0.66   0.35   0.41
  18 Y   38 T   71   70   70   71  1.20  0.64  0.60  0.79   0.01   0.33
  18 Y   39 Q   71   67   67   71  1.20  2.32  0.60  0.23   0.23   0.37
  18 Y   40 A   71   70   70   71  1.20  0.89  0.60  0.70  -0.13   0.51
  18 Y   41 I   71   70   70   71  1.20  1.52  0.60  0.49  -0.16   0.51
  18 Y   42 V   71   70   70   71  1.20  1.21  0.60  0.59   0.26   0.35
  18 Y   43 E   71   65   65   71  1.20  2.02  0.60  0.33   0.34   0.44
  18 Y   44 N   71   69   69   71  1.20  1.55  0.60  0.48   0.24   0.41
  18 Y   45 N   71   63   63   71  1.20  1.57  0.60  0.48   0.18   0.28
  18 Y   46 E   71   68   68   71  1.20  0.79  0.60  0.73   0.28   0.34
  18 Y   47 S   71   69   69   71  1.20  0.15  0.60  0.95   0.18   0.31
  18 Y   48 T   71   69   69   71  1.20  1.37  0.60  0.54   0.21   0.42
  18 Y   49 E   71   69   69   71  1.20  0.53  0.60  0.82   0.21   0.37
  18 Y   50 Y   71   69   69   71  1.20  0.26  0.60  0.91   0.04   0.26
  18 Y   51 G   71   69   69   71  1.20  0.00  0.60  1.00   0.23   0.27
  18 Y   52 L   71   69   69   71  1.20  0.63  0.60  0.79  -0.59   0.45
  18 Y   53 F   71   69   69   71  1.20  0.65  0.60  0.78  -0.59   0.43
  18 Y   54 Q   71   69   69   71  1.20  0.13  0.60  0.96   0.15   0.26
  18 Y   55 I   71   69   69   71  1.20  0.33  0.60  0.89  -0.62   0.49
  18 Y   56 S   71   69   69   71  1.20  0.31  0.60  0.90   0.23   0.34
  18 Y   57 N   71   69   69   71  1.20  0.81  0.60  0.73   0.36   0.39
  18 Y   58 K   71   69   69   71  1.20  1.63  0.60  0.46   0.45   0.50
  18 Y   59 L   71   69   69   71  1.20  1.25  0.60  0.58   0.03   0.45
  18 Y   60 W   71   69   69   71  1.20  0.00  0.60  1.00  -0.23   0.30
  18 Y   61 C   71   69   69   71  1.20  0.00  0.60  1.00  -0.37   0.38
  18 Y   62 K   71   67   67   71  1.20  1.58  0.60  0.47   0.41   0.42
  18 Y   63 S   71   58   58   71  1.20  1.18  0.60  0.61   0.31   0.34
  18 Y   64 S   71   54   54   71  1.20  1.05  0.60  0.65   0.20   0.22
  18 Y   65 Q   71   66   66   71  1.20  1.76  0.60  0.41   0.39   0.42
  18 Y   66 V   71   66   66   71  1.20  1.27  0.60  0.58   0.12   0.32
  18 Y   67 P   71   69   69   71  1.20  1.48  0.60  0.51   0.26   0.46
  18 Y   68 Q   71   57   57   71  1.20  1.79  0.60  0.40   0.34   0.43
  18 Y   69 S   71   69   69   71  1.20  1.53  0.60  0.49   0.15   0.33
  18 Y   70 R   71   68   68   71  1.20  2.12  0.60  0.29   0.32   0.40
  18 Y   71 N   71   69   69   71  1.20  0.37  0.60  0.88   0.27   0.37
  18 Y   72 I   71   69   69   71  1.20  1.94  0.60  0.35  -0.02   0.49
  18 Y   73 C   71   69   69   71  1.20  0.00  0.60  1.00  -0.37   0.38
  18 Y   74 D   71   69   69   71  1.20  1.50  0.60  0.50   0.45   0.48
  18 Y   75 I   71   69   69   71  1.20  1.08  0.60  0.64  -0.52   0.41
  18 Y   76 S   71   69   69   71  1.20  1.94  0.60  0.35   0.21   0.40
  18 Y   77 C   71   69   69   71  1.20  0.00  0.60  1.00  -0.37   0.38
  18 Y   78 D   71   69   69   71  1.20  1.29  0.60  0.57   0.33   0.36
  18 Y   79 K   71   69   69   71  1.20  1.42  0.60  0.53   0.03   0.44
  18 Y   80 F   71   69   69   71  1.20  0.21  0.60  0.93  -0.68   0.48
  18 Y   81 L   71   69   69   71  1.20  0.63  0.60  0.79  -0.56   0.54
  18 Y   82 D   71   69   69   71  1.20  1.86  0.60  0.38   0.29   0.39
  18 Y   83 D   71   69   69   71  1.20  1.32  0.60  0.56   0.22   0.38
  18 Y   84 D   71   69   69   71  1.20  0.59  0.60  0.80   0.25   0.41
  18 Y   85 I   71   69   69   71  1.20  0.74  0.60  0.75  -0.61   0.49
  18 Y   86 T   71   69   69   71  1.20  1.32  0.60  0.56   0.06   0.41
  18 Y   87 D   71   69   69   71  1.20  1.94  0.60  0.35   0.16   0.46
  18 Y   88 D   71   69   69   71  1.20  1.37  0.60  0.54   0.09   0.38
  18 Y   89 I   71   69   69   71  1.20  0.99  0.60  0.67  -0.45   0.43
  18 Y   90 M   71   69   69   71  1.20  2.11  0.60  0.30   0.28   0.50
  18 Y   91 C   71   69   69   71  1.20  0.00  0.60  1.00  -0.37   0.38
  18 Y   92 A   71   69   69   71  1.20  0.00  0.60  1.00  -0.42   0.35
  18 Y   93 K   71   69   69   71  1.20  0.64  0.60  0.79   0.49   0.40
  18 Y   94 K   71   69   69   71  1.20  0.92  0.60  0.69   0.49   0.44
  18 Y   95 I   71   69   69   71  1.20  0.63  0.60  0.79  -0.59   0.47
  18 Y   96 L   71   69   69   71  1.20  1.15  0.60  0.62  -0.31   0.40
  18 Y   97 D   71   69   69   71  1.20  1.42  0.60  0.53   0.26   0.40
  18 Y   98 I   71   69   69   71  1.20  1.95  0.60  0.35   0.30   0.45
  18 Y   99 K   71   69   69   71  1.20  1.84  0.60  0.39   0.33   0.42
  18 Y  100 G   71   69   69   71  1.20  0.46  0.60  0.85   0.27   0.33
  18 Y  101 I   71   69   69   71  1.20  1.36  0.60  0.55  -0.36   0.52
  18 Y  102 D   71   69   69   71  1.20  1.80  0.60  0.40   0.41   0.43
  18 Y  103 Y   71   69   69   71  1.20  0.63  0.60  0.79  -0.15   0.41
  18 Y  104 W   71   69   69   71  1.20  0.00  0.60  1.00  -0.23   0.30
  18 Y  105 L   71   69   69   71  1.20  1.56  0.60  0.48  -0.02   0.37
  18 Y  106 A   71   69   69   71  1.20  1.32  0.60  0.56  -0.04   0.37
  18 Y  107 H   71   69   69   71  1.20  0.08  0.60  0.97  -0.21   0.36
  18 Y  108 K   71   69   69   71  1.20  1.41  0.60  0.53   0.48   0.47
  18 Y  109 A   71   61   61   71  1.20  1.61  0.60  0.46   0.34   0.47
  18 Y  110 L   71   69   69   71  1.20  1.30  0.60  0.57   0.37   0.45
  18 Y  111 C   71   69   69   71  1.20  0.00  0.60  1.00  -0.37   0.38
  18 Y  112 T   71   69   69   71  1.20  1.78  0.60  0.41   0.29   0.38
  18 Y  113 E   71   57   57   71  1.20  1.71  0.60  0.43   0.45   0.57
  18 Y  114 K   71   69   69   71  1.20  1.23  0.60  0.59   0.22   0.35
  18 Y  115 L   71   69   69   71  1.20  0.81  0.60  0.73  -0.57   0.53
  18 Y  116 E   71   69   69   71  1.20  1.81  0.60  0.39   0.35   0.41
  18 Y  117 Q   71   69   69   71  1.20  2.24  0.60  0.25   0.18   0.41
  18 Y  118 W   71   54   54   71  1.20  0.59  0.60  0.80  -0.11   0.27
  18 Y  119 L   71   69   69   71  1.20  1.35  0.60  0.55  -0.44   0.52
  18 Y  120 C   71   69   69   71  1.20  1.85  0.60  0.38   0.36   0.46
  18 Y  121 E   71   69   69   71  1.20  1.12  0.60  0.63   0.33   0.34
  18 Y  122 K   71   69   69   71  1.20  0.08  0.60  0.97  -0.32   0.50
  19 G   20 G   56   71   56   71  1.03  0.87  0.66  0.71   0.12   0.23
  19 G   21 I   56   71   56   71  1.03  1.66  0.66  0.45  -0.17   0.34
  19 G   22 A   56   71   56   71  1.03  1.29  0.66  0.57   0.11   0.21
  19 G   23 L   56   71   56   71  1.03  0.55  0.66  0.82  -0.48   0.39
  19 G   24 P   56   71   56   71  1.03  1.54  0.66  0.49   0.17   0.36
  19 G   25 E   56   70   55   71  1.03  1.17  0.66  0.61   0.36   0.46
  19 G   26 L   56   70   55   71  1.03  0.13  0.66  0.96  -0.14   0.30
  19 G   27 I   56   70   55   71  1.03  1.27  0.66  0.58  -0.43   0.38
  19 G   28 C   56   70   55   71  1.03  0.00  0.66  1.00  -0.16   0.20
  19 G   29 T   56   70   55   71  1.03  1.42  0.66  0.53  -0.22   0.34
  19 G   30 M   56   70   55   71  1.03  0.80  0.66  0.73  -0.23   0.29
  19 G   31 F   56   70   55   71  1.03  1.74  0.66  0.42   0.10   0.35
  19 G   32 H   56   70   55   71  1.03  1.65  0.66  0.45  -0.14   0.28
  19 G   33 T   56   70   55   71  1.03  0.25  0.66  0.92   0.21   0.21
  19 G   34 S   56   70   55   71  1.03  0.00  0.66  1.00   0.10   0.19
  19 G   35 G   56   70   55   71  1.03  1.71  0.66  0.43   0.32   0.44
  19 G   36 Y   56   70   55   71  1.03  1.01  0.66  0.66  -0.24   0.35
  19 G   37 D   56   70   55   71  1.03  1.02  0.66  0.66   0.29   0.33
  19 G   38 T   56   70   55   71  1.03  0.64  0.66  0.79   0.12   0.35
  19 G   39 Q   56   67   52   71  1.03  2.32  0.66  0.23   0.21   0.36
  19 G   40 A   56   70   55   71  1.03  0.89  0.66  0.70  -0.18   0.34
  19 G   41 I   56   70   55   71  1.03  1.52  0.66  0.49   0.03   0.43
  19 G   42 V   56   70   55   71  1.03  1.21  0.66  0.59   0.17   0.28
  19 G   43 E   56   65   52   71  1.03  2.02  0.66  0.33   0.16   0.29
  19 G   44 N   56   69   54   71  1.03  1.55  0.66  0.48   0.16   0.29
  19 G   45 N   56   63   48   71  1.03  1.57  0.66  0.48   0.26   0.35
  19 G   46 E   56   68   53   71  1.03  0.79  0.66  0.73   0.22   0.38
  19 G   47 S   56   69   54   71  1.03  0.15  0.66  0.95   0.14   0.31
  19 G   48 T   56   69   54   71  1.03  1.37  0.66  0.54  -0.01   0.26
  19 G   49 E   56   69   54   71  1.03  0.53  0.66  0.82   0.41   0.35
  19 G   50 Y   56   69   54   71  1.03  0.26  0.66  0.91  -0.11   0.29
  19 G   51 G   56   69   54   71  1.03  0.00  0.66  1.00   0.11   0.20
  19 G   52 L   56   69   54   71  1.03  0.63  0.66  0.79  -0.42   0.36
  19 G   53 F   56   69   54   71  1.03  0.65  0.66  0.78  -0.39   0.42
  19 G   54 Q   56   69   54   71  1.03  0.13  0.66  0.96   0.21   0.22
  19 G   55 I   56   69   54   71  1.03  0.33  0.66  0.89  -0.42   0.36
  19 G   56 S   56   69   54   71  1.03  0.31  0.66  0.90   0.33   0.35
  19 G   57 N   56   69   54   71  1.03  0.81  0.66  0.73   0.21   0.32
  19 G   58 K   56   69   54   71  1.03  1.63  0.66  0.46   0.16   0.38
  19 G   59 L   56   69   54   71  1.03  1.25  0.66  0.58  -0.07   0.34
  19 G   60 W   56   69   54   71  1.03  0.00  0.66  1.00  -0.10   0.30
  19 G   61 C   56   69   54   71  1.03  0.00  0.66  1.00  -0.15   0.18
  19 G   62 K   56   67   52   71  1.03  1.58  0.66  0.47   0.27   0.29
  19 G   63 S   56   58   51   71  1.03  1.18  0.66  0.61   0.29   0.24
  19 G   64 S   56   54   46   71  1.03  1.05  0.66  0.65   0.16   0.25
  19 G   65 Q   56   66   51   71  1.03  1.76  0.66  0.41   0.16   0.31
  19 G   66 V   56   66   51   71  1.03  1.27  0.66  0.58   0.02   0.25
  19 G   67 P   56   69   54   71  1.03  1.48  0.66  0.51   0.23   0.33
  19 G   68 Q   56   57   42   71  1.03  1.79  0.66  0.40   0.30   0.49
  19 G   69 S   56   69   54   71  1.03  1.53  0.66  0.49   0.12   0.31
  19 G   70 R   56   68   54   71  1.03  2.12  0.66  0.29   0.19   0.42
  19 G   71 N   56   69   54   71  1.03  0.37  0.66  0.88   0.26   0.21
  19 G   72 I   56   69   54   71  1.03  1.94  0.66  0.35  -0.12   0.42
  19 G   73 C   56   69   54   71  1.03  0.00  0.66  1.00  -0.15   0.18
  19 G   74 D   56   69   54   71  1.03  1.50  0.66  0.50   0.23   0.38
  19 G   75 I   56   69   54   71  1.03  1.08  0.66  0.64  -0.38   0.30
  19 G   76 S   56   69   54   71  1.03  1.94  0.66  0.35   0.17   0.33
  19 G   77 C   56   69   54   71  1.03  0.00  0.66  1.00  -0.15   0.18
  19 G   78 D   56   69   54   71  1.03  1.29  0.66  0.57   0.17   0.30
  19 G   79 K   56   69   54   71  1.03  1.42  0.66  0.53   0.19   0.46
  19 G   80 F   56   69   54   71  1.03  0.21  0.66  0.93  -0.47   0.36
  19 G   81 L   56   69   54   71  1.03  0.63  0.66  0.79  -0.38   0.35
  19 G   82 D   56   69   54   71  1.03  1.86  0.66  0.38   0.26   0.36
  19 G   83 D   56   69   54   71  1.03  1.32  0.66  0.56   0.31   0.33
  19 G   84 D   56   69   54   71  1.03  0.59  0.66  0.80   0.34   0.30
  19 G   85 I   56   69   54   71  1.03  0.74  0.66  0.75  -0.42   0.37
  19 G   86 T   56   69   54   71  1.03  1.32  0.66  0.56   0.08   0.39
  19 G   87 D   56   69   54   71  1.03  1.94  0.66  0.35   0.25   0.48
  19 G   88 D   56   69   54   71  1.03  1.37  0.66  0.54   0.11   0.43
  19 G   89 I   56   69   54   71  1.03  0.99  0.66  0.67  -0.40   0.37
  19 G   90 M   56   69   54   71  1.03  2.11  0.66  0.30   0.07   0.35
  19 G   91 C   56   69   54   71  1.03  0.00  0.66  1.00  -0.15   0.18
  19 G   92 A   56   69   54   71  1.03  0.00  0.66  1.00  -0.26   0.25
  19 G   93 K   56   69   54   71  1.03  0.64  0.66  0.79   0.29   0.50
  19 G   94 K   56   69   54   71  1.03  0.92  0.66  0.69   0.23   0.40
  19 G   95 I   56   69   54   71  1.03  0.63  0.66  0.79  -0.46   0.37
  19 G   96 L   56   69   54   71  1.03  1.15  0.66  0.62  -0.40   0.35
  19 G   97 D   56   69   54   71  1.03  1.42  0.66  0.53   0.36   0.38
  19 G   98 I   56   69   54   71  1.03  1.95  0.66  0.35   0.28   0.40
  19 G   99 K   56   69   54   71  1.03  1.84  0.66  0.39   0.31   0.42
  19 G  100 G   56   69   54   71  1.03  0.46  0.66  0.85   0.12   0.20
  19 G  101 I   56   69   54   71  1.03  1.36  0.66  0.55  -0.33   0.30
  19 G  102 D   56   69   54   71  1.03  1.80  0.66  0.40   0.30   0.35
  19 G  103 Y   56   69   54   71  1.03  0.63  0.66  0.79  -0.11   0.28
  19 G  104 W   56   69   54   71  1.03  0.00  0.66  1.00  -0.10   0.30
  19 G  105 L   56   69   54   71  1.03  1.56  0.66  0.48  -0.18   0.41
  19 G  106 A   56   69   54   71  1.03  1.32  0.66  0.56  -0.04   0.32
  19 G  107 H   56   69   54   71  1.03  0.08  0.66  0.97  -0.10   0.28
  19 G  108 K   56   69   54   71  1.03  1.41  0.66  0.53   0.18   0.36
  19 G  109 A   56   61   54   71  1.03  1.61  0.66  0.46   0.17   0.36
  19 G  110 L   56   69   54   71  1.03  1.30  0.66  0.57   0.16   0.30
  19 G  111 C   56   69   54   71  1.03  0.00  0.66  1.00  -0.15   0.18
  19 G  112 T   56   69   54   71  1.03  1.78  0.66  0.41   0.20   0.30
  19 G  113 E   56   57   54   71  1.03  1.71  0.66  0.43   0.25   0.40
  19 G  114 K   56   69   54   71  1.03  1.23  0.66  0.59   0.38   0.35
  19 G  115 L   56   69   54   71  1.03  0.81  0.66  0.73  -0.44   0.36
  19 G  116 E   56   69   54   71  1.03  1.81  0.66  0.39   0.19   0.31
  19 G  117 Q   56   69   54   71  1.03  2.24  0.66  0.25   0.20   0.42
  19 G  118 W   56   54   54   71  1.03  0.59  0.66  0.80  -0.13   0.28
  19 G  119 L   56   69   54   71  1.03  1.35  0.66  0.55  -0.29   0.39
  19 G  120 C   56   69   54   71  1.03  1.85  0.66  0.38   0.22   0.37
  19 G  121 E   56   69   54   71  1.03  1.12  0.66  0.63   0.19   0.33
  19 G  122 K   56   69   54   71  1.03  0.08  0.66  0.97  -0.13   0.21
  20 G   21 I   71   71   71   71  0.87  1.66  0.71  0.45   0.11   0.42
  20 G   22 A   71   71   71   71  0.87  1.29  0.71  0.57   0.25   0.35
  20 G   23 L   71   71   71   71  0.87  0.55  0.71  0.82  -0.44   0.39
  20 G   24 P   71   71   71   71  0.87  1.54  0.71  0.49   0.23   0.48
  20 G   25 E   71   70   70   71  0.87  1.17  0.71  0.61   0.26   0.31
  20 G   26 L   71   70   70   71  0.87  0.13  0.71  0.96   0.03   0.28
  20 G   27 I   71   70   70   71  0.87  1.27  0.71  0.58  -0.33   0.35
  20 G   28 C   71   70   70   71  0.87  0.00  0.71  1.00  -0.27   0.43
  20 G   29 T   71   70   70   71  0.87  1.42  0.71  0.53  -0.38   0.41
  20 G   30 M   71   70   70   71  0.87  0.80  0.71  0.73  -0.29   0.33
  20 G   31 F   71   70   70   71  0.87  1.74  0.71  0.42   0.21   0.41
  20 G   32 H   71   70   70   71  0.87  1.65  0.71  0.45   0.08   0.40
  20 G   33 T   71   70   70   71  0.87  0.25  0.71  0.92   0.17   0.31
  20 G   34 S   71   70   70   71  0.87  0.00  0.71  1.00   0.16   0.17
  20 G   35 G   71   70   70   71  0.87  1.71  0.71  0.43   0.28   0.42
  20 G   36 Y   71   70   70   71  0.87  1.01  0.71  0.66   0.09   0.45
  20 G   37 D   71   70   70   71  0.87  1.02  0.71  0.66   0.27   0.30
  20 G   38 T   71   70   70   71  0.87  0.64  0.71  0.79  -0.06   0.30
  20 G   39 Q   71   67   67   71  0.87  2.32  0.71  0.23   0.17   0.32
  20 G   40 A   71   70   70   71  0.87  0.89  0.71  0.70   0.02   0.58
  20 G   41 I   71   70   70   71  0.87  1.52  0.71  0.49  -0.18   0.39
  20 G   42 V   71   70   70   71  0.87  1.21  0.71  0.59   0.25   0.39
  20 G   43 E   71   65   65   71  0.87  2.02  0.71  0.33   0.16   0.43
  20 G   44 N   71   69   69   71  0.87  1.55  0.71  0.48   0.23   0.34
  20 G   45 N   71   63   63   71  0.87  1.57  0.71  0.48   0.15   0.26
  20 G   46 E   71   68   68   71  0.87  0.79  0.71  0.73   0.19   0.38
  20 G   47 S   71   69   69   71  0.87  0.15  0.71  0.95   0.15   0.16
  20 G   48 T   71   69   69   71  0.87  1.37  0.71  0.54   0.22   0.46
  20 G   49 E   71   69   69   71  0.87  0.53  0.71  0.82   0.31   0.32
  20 G   50 Y   71   69   69   71  0.87  0.26  0.71  0.91   0.00   0.21
  20 G   51 G   71   69   69   71  0.87  0.00  0.71  1.00   0.17   0.22
  20 G   52 L   71   69   69   71  0.87  0.63  0.71  0.79  -0.44   0.44
  20 G   53 F   71   69   69   71  0.87  0.65  0.71  0.78  -0.35   0.40
  20 G   54 Q   71   69   69   71  0.87  0.13  0.71  0.96   0.15   0.31
  20 G   55 I   71   69   69   71  0.87  0.33  0.71  0.89  -0.46   0.47
  20 G   56 S   71   69   69   71  0.87  0.31  0.71  0.90   0.17   0.26
  20 G   57 N   71   69   69   71  0.87  0.81  0.71  0.73   0.32   0.32
  20 G   58 K   71   69   69   71  0.87  1.63  0.71  0.46   0.22   0.48
  20 G   59 L   71   69   69   71  0.87  1.25  0.71  0.58   0.00   0.28
  20 G   60 W   71   69   69   71  0.87  0.00  0.71  1.00   0.06   0.28
  20 G   61 C   71   69   69   71  0.87  0.00  0.71  1.00  -0.27   0.44
  20 G   62 K   71   67   67   71  0.87  1.58  0.71  0.47   0.28   0.38
  20 G   63 S   71   58   58   71  0.87  1.18  0.71  0.61   0.23   0.24
  20 G   64 S   71   54   54   71  0.87  1.05  0.71  0.65   0.13   0.17
  20 G   65 Q   71   66   66   71  0.87  1.76  0.71  0.41   0.27   0.44
  20 G   66 V   71   66   66   71  0.87  1.27  0.71  0.58   0.09   0.29
  20 G   67 P   71   69   69   71  0.87  1.48  0.71  0.51   0.22   0.35
  20 G   68 Q   71   57   57   71  0.87  1.79  0.71  0.40   0.16   0.33
  20 G   69 S   71   69   69   71  0.87  1.53  0.71  0.49   0.12   0.27
  20 G   70 R   71   68   68   71  0.87  2.12  0.71  0.29   0.22   0.50
  20 G   71 N   71   69   69   71  0.87  0.37  0.71  0.88   0.32   0.39
  20 G   72 I   71   69   69   71  0.87  1.94  0.71  0.35   0.04   0.45
  20 G   73 C   71   69   69   71  0.87  0.00  0.71  1.00  -0.27   0.44
  20 G   74 D   71   69   69   71  0.87  1.50  0.71  0.50   0.18   0.31
  20 G   75 I   71   69   69   71  0.87  1.08  0.71  0.64  -0.35   0.34
  20 G   76 S   71   69   69   71  0.87  1.94  0.71  0.35   0.17   0.30
  20 G   77 C   71   69   69   71  0.87  0.00  0.71  1.00  -0.27   0.44
  20 G   78 D   71   69   69   71  0.87  1.29  0.71  0.57   0.19   0.29
  20 G   79 K   71   69   69   71  0.87  1.42  0.71  0.53   0.07   0.43
  20 G   80 F   71   69   69   71  0.87  0.21  0.71  0.93  -0.48   0.42
  20 G   81 L   71   69   69   71  0.87  0.63  0.71  0.79  -0.42   0.45
  20 G   82 D   71   69   69   71  0.87  1.86  0.71  0.38   0.15   0.34
  20 G   83 D   71   69   69   71  0.87  1.32  0.71  0.56   0.26   0.37
  20 G   84 D   71   69   69   71  0.87  0.59  0.71  0.80   0.28   0.31
  20 G   85 I   71   69   69   71  0.87  0.74  0.71  0.75  -0.51   0.48
  20 G   86 T   71   69   69   71  0.87  1.32  0.71  0.56  -0.02   0.33
  20 G   87 D   71   69   69   71  0.87  1.94  0.71  0.35   0.24   0.54
  20 G   88 D   71   69   69   71  0.87  1.37  0.71  0.54   0.04   0.40
  20 G   89 I   71   69   69   71  0.87  0.99  0.71  0.67  -0.24   0.31
  20 G   90 M   71   69   69   71  0.87  2.11  0.71  0.30   0.15   0.37
  20 G   91 C   71   69   69   71  0.87  0.00  0.71  1.00  -0.27   0.44
  20 G   92 A   71   69   69   71  0.87  0.00  0.71  1.00  -0.35   0.37
  20 G   93 K   71   69   69   71  0.87  0.64  0.71  0.79   0.53   0.51
  20 G   94 K   71   69   69   71  0.87  0.92  0.71  0.69   0.28   0.46
  20 G   95 I   71   69   69   71  0.87  0.63  0.71  0.79  -0.41   0.43
  20 G   96 L   71   69   69   71  0.87  1.15  0.71  0.62  -0.25   0.29
  20 G   97 D   71   69   69   71  0.87  1.42  0.71  0.53   0.42   0.53
  20 G   98 I   71   69   69   71  0.87  1.95  0.71  0.35   0.29   0.47
  20 G   99 K   71   69   69   71  0.87  1.84  0.71  0.39   0.24   0.34
  20 G  100 G   71   69   69   71  0.87  0.46  0.71  0.85   0.34   0.50
  20 G  101 I   71   69   69   71  0.87  1.36  0.71  0.55  -0.15   0.48
  20 G  102 D   71   69   69   71  0.87  1.80  0.71  0.40   0.24   0.36
  20 G  103 Y   71   69   69   71  0.87  0.63  0.71  0.79  -0.23   0.35
  20 G  104 W   71   69   69   71  0.87  0.00  0.71  1.00   0.06   0.28
  20 G  105 L   71   69   69   71  0.87  1.56  0.71  0.48  -0.05   0.36
  20 G  106 A   71   69   69   71  0.87  1.32  0.71  0.56  -0.00   0.31
  20 G  107 H   71   69   69   71  0.87  0.08  0.71  0.97   0.05   0.27
  20 G  108 K   71   69   69   71  0.87  1.41  0.71  0.53   0.22   0.42
  20 G  109 A   71   61   61   71  0.87  1.61  0.71  0.46   0.13   0.32
  20 G  110 L   71   69   69   71  0.87  1.30  0.71  0.57   0.07   0.30
  20 G  111 C   71   69   69   71  0.87  0.00  0.71  1.00  -0.27   0.44
  20 G  112 T   71   69   69   71  0.87  1.78  0.71  0.41   0.20   0.34
  20 G  113 E   71   57   57   71  0.87  1.71  0.71  0.43   0.10   0.38
  20 G  114 K   71   69   69   71  0.87  1.23  0.71  0.59   0.24   0.49
  20 G  115 L   71   69   69   71  0.87  0.81  0.71  0.73  -0.45   0.44
  20 G  116 E   71   69   69   71  0.87  1.81  0.71  0.39   0.17   0.28
  20 G  117 Q   71   69   69   71  0.87  2.24  0.71  0.25   0.15   0.37
  20 G  118 W   71   54   54   71  0.87  0.59  0.71  0.80   0.08   0.20
  20 G  119 L   71   69   69   71  0.87  1.35  0.71  0.55  -0.40   0.48
  20 G  120 C   71   69   69   71  0.87  1.85  0.71  0.38   0.27   0.44
  20 G  121 E   71   69   69   71  0.87  1.12  0.71  0.63   0.41   0.50
  20 G  122 K   71   69   69   71  0.87  0.08  0.71  0.97  -0.25   0.42
  21 I   22 A   71   71   71   71  1.66  1.29  0.45  0.57  -0.04   0.32
  21 I   23 L   71   71   71   71  1.66  0.55  0.45  0.82  -0.07   0.30
  21 I   24 P   71   71   71   71  1.66  1.54  0.45  0.49   0.05   0.30
  21 I   25 E   71   70   70   71  1.66  1.17  0.45  0.61   0.03   0.44
  21 I   26 L   71   70   70   71  1.66  0.13  0.45  0.96  -0.09   0.29
  21 I   27 I   71   70   70   71  1.66  1.27  0.45  0.58  -0.06   0.29
  21 I   28 C   71   70   70   71  1.66  0.00  0.45  1.00  -0.21   0.34
  21 I   29 T   71   70   70   71  1.66  1.42  0.45  0.53  -0.08   0.33
  21 I   30 M   71   70   70   71  1.66  0.80  0.45  0.73  -0.12   0.31
  21 I   31 F   71   70   70   71  1.66  1.74  0.45  0.42   0.04   0.32
  21 I   32 H   71   70   70   71  1.66  1.65  0.45  0.45   0.03   0.36
  21 I   33 T   71   70   70   71  1.66  0.25  0.45  0.92   0.06   0.30
  21 I   34 S   71   70   70   71  1.66  0.00  0.45  1.00  -0.17   0.28
  21 I   35 G   71   70   70   71  1.66  1.71  0.45  0.43  -0.00   0.38
  21 I   36 Y   71   70   70   71  1.66  1.01  0.45  0.66   0.04   0.24
  21 I   37 D   71   70   70   71  1.66  1.02  0.45  0.66   0.02   0.41
  21 I   38 T   71   70   70   71  1.66  0.64  0.45  0.79  -0.09   0.28
  21 I   39 Q   71   67   67   71  1.66  2.32  0.45  0.23   0.03   0.42
  21 I   40 A   71   70   70   71  1.66  0.89  0.45  0.70  -0.01   0.32
  21 I   41 I   71   70   70   71  1.66  1.52  0.45  0.49  -0.13   0.30
  21 I   42 V   71   70   70   71  1.66  1.21  0.45  0.59  -0.00   0.37
  21 I   43 E   71   65   65   71  1.66  2.02  0.45  0.33   0.04   0.36
  21 I   44 N   71   69   69   71  1.66  1.55  0.45  0.48  -0.05   0.31
  21 I   45 N   71   63   63   71  1.66  1.57  0.45  0.48   0.06   0.36
  21 I   46 E   71   68   68   71  1.66  0.79  0.45  0.73  -0.01   0.31
  21 I   47 S   71   69   69   71  1.66  0.15  0.45  0.95  -0.14   0.29
  21 I   48 T   71   69   69   71  1.66  1.37  0.45  0.54   0.07   0.37
  21 I   49 E   71   69   69   71  1.66  0.53  0.45  0.82  -0.06   0.36
  21 I   50 Y   71   69   69   71  1.66  0.26  0.45  0.91  -0.09   0.22
  21 I   51 G   71   69   69   71  1.66  0.00  0.45  1.00  -0.04   0.20
  21 I   52 L   71   69   69   71  1.66  0.63  0.45  0.79  -0.14   0.34
  21 I   53 F   71   69   69   71  1.66  0.65  0.45  0.78  -0.13   0.35
  21 I   54 Q   71   69   69   71  1.66  0.13  0.45  0.96  -0.13   0.39
  21 I   55 I   71   69   69   71  1.66  0.33  0.45  0.89  -0.15   0.35
  21 I   56 S   71   69   69   71  1.66  0.31  0.45  0.90  -0.07   0.39
  21 I   57 N   71   69   69   71  1.66  0.81  0.45  0.73  -0.04   0.33
  21 I   58 K   71   69   69   71  1.66  1.63  0.45  0.46   0.00   0.39
  21 I   59 L   71   69   69   71  1.66  1.25  0.45  0.58  -0.01   0.34
  21 I   60 W   71   69   69   71  1.66  0.00  0.45  1.00  -0.14   0.32
  21 I   61 C   71   69   69   71  1.66  0.00  0.45  1.00  -0.20   0.34
  21 I   62 K   71   67   67   71  1.66  1.58  0.45  0.47  -0.01   0.37
  21 I   63 S   71   58   58   71  1.66  1.18  0.45  0.61  -0.04   0.33
  21 I   64 S   71   54   54   71  1.66  1.05  0.45  0.65  -0.05   0.21
  21 I   65 Q   71   66   66   71  1.66  1.76  0.45  0.41   0.05   0.36
  21 I   66 V   71   66   66   71  1.66  1.27  0.45  0.58   0.03   0.28
  21 I   67 P   71   69   69   71  1.66  1.48  0.45  0.51   0.13   0.37
  21 I   68 Q   71   57   57   71  1.66  1.79  0.45  0.40  -0.02   0.35
  21 I   69 S   71   69   69   71  1.66  1.53  0.45  0.49   0.01   0.28
  21 I   70 R   71   68   68   71  1.66  2.12  0.45  0.29   0.05   0.33
  21 I   71 N   71   69   69   71  1.66  0.37  0.45  0.88  -0.06   0.34
  21 I   72 I   71   69   69   71  1.66  1.94  0.45  0.35   0.08   0.29
  21 I   73 C   71   69   69   71  1.66  0.00  0.45  1.00  -0.20   0.34
  21 I   74 D   71   69   69   71  1.66  1.50  0.45  0.50   0.04   0.42
  21 I   75 I   71   69   69   71  1.66  1.08  0.45  0.64  -0.09   0.34
  21 I   76 S   71   69   69   71  1.66  1.94  0.45  0.35   0.09   0.35
  21 I   77 C   71   69   69   71  1.66  0.00  0.45  1.00  -0.20   0.34
  21 I   78 D   71   69   69   71  1.66  1.29  0.45  0.57  -0.02   0.37
  21 I   79 K   71   69   69   71  1.66  1.42  0.45  0.53  -0.00   0.32
  21 I   80 F   71   69   69   71  1.66  0.21  0.45  0.93  -0.11   0.33
  21 I   81 L   71   69   69   71  1.66  0.63  0.45  0.79  -0.10   0.35
  21 I   82 D   71   69   69   71  1.66  1.86  0.45  0.38  -0.03   0.35
  21 I   83 D   71   69   69   71  1.66  1.32  0.45  0.56   0.00   0.38
  21 I   84 D   71   69   69   71  1.66  0.59  0.45  0.80  -0.07   0.33
  21 I   85 I   71   69   69   71  1.66  0.74  0.45  0.75  -0.13   0.34
  21 I   86 T   71   69   69   71  1.66  1.32  0.45  0.56  -0.01   0.33
  21 I   87 D   71   69   69   71  1.66  1.94  0.45  0.35   0.08   0.44
  21 I   88 D   71   69   69   71  1.66  1.37  0.45  0.54   0.01   0.36
  21 I   89 I   71   69   69   71  1.66  0.99  0.45  0.67  -0.05   0.33
  21 I   90 M   71   69   69   71  1.66  2.11  0.45  0.30   0.11   0.39
  21 I   91 C   71   69   69   71  1.66  0.00  0.45  1.00  -0.20   0.34
  21 I   92 A   71   69   69   71  1.66  0.00  0.45  1.00  -0.16   0.28
  21 I   93 K   71   69   69   71  1.66  0.64  0.45  0.79   0.02   0.28
  21 I   94 K   71   69   69   71  1.66  0.92  0.45  0.69   0.04   0.35
  21 I   95 I   71   69   69   71  1.66  0.63  0.45  0.79  -0.15   0.37
  21 I   96 L   71   69   69   71  1.66  1.15  0.45  0.62   0.01   0.23
  21 I   97 D   71   69   69   71  1.66  1.42  0.45  0.53   0.06   0.38
  21 I   98 I   71   69   69   71  1.66  1.95  0.45  0.35   0.08   0.36
  21 I   99 K   71   69   69   71  1.66  1.84  0.45  0.39   0.00   0.39
  21 I  100 G   71   69   69   71  1.66  0.46  0.45  0.85   0.03   0.31
  21 I  101 I   71   69   69   71  1.66  1.36  0.45  0.55   0.09   0.32
  21 I  102 D   71   69   69   71  1.66  1.80  0.45  0.40   0.03   0.40
  21 I  103 Y   71   69   69   71  1.66  0.63  0.45  0.79  -0.12   0.28
  21 I  104 W   71   69   69   71  1.66  0.00  0.45  1.00  -0.14   0.32
  21 I  105 L   71   69   69   71  1.66  1.56  0.45  0.48   0.10   0.31
  21 I  106 A   71   69   69   71  1.66  1.32  0.45  0.56  -0.00   0.25
  21 I  107 H   71   69   69   71  1.66  0.08  0.45  0.97  -0.12   0.27
  21 I  108 K   71   69   69   71  1.66  1.41  0.45  0.53   0.05   0.44
  21 I  109 A   71   61   61   71  1.66  1.61  0.45  0.46   0.00   0.33
  21 I  110 L   71   69   69   71  1.66  1.30  0.45  0.57  -0.02   0.36
  21 I  111 C   71   69   69   71  1.66  0.00  0.45  1.00  -0.20   0.34
  21 I  112 T   71   69   69   71  1.66  1.78  0.45  0.41   0.09   0.43
  21 I  113 E   71   57   57   71  1.66  1.71  0.45  0.43  -0.09   0.31
  21 I  114 K   71   69   69   71  1.66  1.23  0.45  0.59   0.03   0.43
  21 I  115 L   71   69   69   71  1.66  0.81  0.45  0.73  -0.08   0.34
  21 I  116 E   71   69   69   71  1.66  1.81  0.45  0.39  -0.04   0.33
  21 I  117 Q   71   69   69   71  1.66  2.24  0.45  0.25   0.07   0.41
  21 I  118 W   71   54   54   71  1.66  0.59  0.45  0.80   0.02   0.26
  21 I  119 L   71   69   69   71  1.66  1.35  0.45  0.55  -0.10   0.31
  21 I  120 C   71   69   69   71  1.66  1.85  0.45  0.38   0.10   0.39
  21 I  121 E   71   69   69   71  1.66  1.12  0.45  0.63   0.05   0.39
  21 I  122 K   71   69   69   71  1.66  0.08  0.45  0.97  -0.21   0.35
  22 A   23 L   71   71   71   71  1.29  0.55  0.57  0.82  -0.33   0.34
  22 A   24 P   71   71   71   71  1.29  1.54  0.57  0.49   0.10   0.30
  22 A   25 E   71   70   70   71  1.29  1.17  0.57  0.61   0.33   0.37
  22 A   26 L   71   70   70   71  1.29  0.13  0.57  0.96  -0.18   0.32
  22 A   27 I   71   70   70   71  1.29  1.27  0.57  0.58  -0.28   0.35
  22 A   28 C   71   70   70   71  1.29  0.00  0.57  1.00  -0.17   0.35
  22 A   29 T   71   70   70   71  1.29  1.42  0.57  0.53  -0.31   0.36
  22 A   30 M   71   70   70   71  1.29  0.80  0.57  0.73  -0.16   0.29
  22 A   31 F   71   70   70   71  1.29  1.74  0.57  0.42   0.08   0.32
  22 A   32 H   71   70   70   71  1.29  1.65  0.57  0.45   0.00   0.34
  22 A   33 T   71   70   70   71  1.29  0.25  0.57  0.92   0.19   0.32
  22 A   34 S   71   70   70   71  1.29  0.00  0.57  1.00   0.20   0.32
  22 A   35 G   71   70   70   71  1.29  1.71  0.57  0.43   0.20   0.32
  22 A   36 Y   71   70   70   71  1.29  1.01  0.57  0.66  -0.10   0.26
  22 A   37 D   71   70   70   71  1.29  1.02  0.57  0.66   0.33   0.34
  22 A   38 T   71   70   70   71  1.29  0.64  0.57  0.79   0.05   0.27
  22 A   39 Q   71   67   67   71  1.29  2.32  0.57  0.23   0.16   0.37
  22 A   40 A   71   70   70   71  1.29  0.89  0.57  0.70  -0.12   0.26
  22 A   41 I   71   70   70   71  1.29  1.52  0.57  0.49  -0.09   0.36
  22 A   42 V   71   70   70   71  1.29  1.21  0.57  0.59   0.28   0.37
  22 A   43 E   71   65   65   71  1.29  2.02  0.57  0.33   0.09   0.30
  22 A   44 N   71   69   69   71  1.29  1.55  0.57  0.48   0.24   0.32
  22 A   45 N   71   63   63   71  1.29  1.57  0.57  0.48   0.14   0.29
  22 A   46 E   71   68   68   71  1.29  0.79  0.57  0.73   0.10   0.28
  22 A   47 S   71   69   69   71  1.29  0.15  0.57  0.95   0.17   0.29
  22 A   48 T   71   69   69   71  1.29  1.37  0.57  0.54   0.15   0.29
  22 A   49 E   71   69   69   71  1.29  0.53  0.57  0.82   0.23   0.34
  22 A   50 Y   71   69   69   71  1.29  0.26  0.57  0.91  -0.09   0.25
  22 A   51 G   71   69   69   71  1.29  0.00  0.57  1.00   0.10   0.18
  22 A   52 L   71   69   69   71  1.29  0.63  0.57  0.79  -0.37   0.35
  22 A   53 F   71   69   69   71  1.29  0.65  0.57  0.78  -0.31   0.32
  22 A   54 Q   71   69   69   71  1.29  0.13  0.57  0.96   0.13   0.30
  22 A   55 I   71   69   69   71  1.29  0.33  0.57  0.89  -0.40   0.39
  22 A   56 S   71   69   69   71  1.29  0.31  0.57  0.90   0.18   0.32
  22 A   57 N   71   69   69   71  1.29  0.81  0.57  0.73   0.35   0.37
  22 A   58 K   71   69   69   71  1.29  1.63  0.57  0.46   0.13   0.29
  22 A   59 L   71   69   69   71  1.29  1.25  0.57  0.58  -0.03   0.27
  22 A   60 W   71   69   69   71  1.29  0.00  0.57  1.00  -0.17   0.32
  22 A   61 C   71   69   69   71  1.29  0.00  0.57  1.00  -0.16   0.35
  22 A   62 K   71   67   67   71  1.29  1.58  0.57  0.47   0.23   0.31
  22 A   63 S   71   58   58   71  1.29  1.18  0.57  0.61   0.26   0.25
  22 A   64 S   71   54   54   71  1.29  1.05  0.57  0.65   0.13   0.15
  22 A   65 Q   71   66   66   71  1.29  1.76  0.57  0.41   0.08   0.28
  22 A   66 V   71   66   66   71  1.29  1.27  0.57  0.58   0.10   0.27
  22 A   67 P   71   69   69   71  1.29  1.48  0.57  0.51   0.16   0.31
  22 A   68 Q   71   57   57   71  1.29  1.79  0.57  0.40   0.12   0.31
  22 A   69 S   71   69   69   71  1.29  1.53  0.57  0.49   0.13   0.28
  22 A   70 R   71   68   68   71  1.29  2.12  0.57  0.29   0.12   0.33
  22 A   71 N   71   69   69   71  1.29  0.37  0.57  0.88   0.28   0.29
  22 A   72 I   71   69   69   71  1.29  1.94  0.57  0.35   0.00   0.40
  22 A   73 C   71   69   69   71  1.29  0.00  0.57  1.00  -0.16   0.35
  22 A   74 D   71   69   69   71  1.29  1.50  0.57  0.50   0.21   0.39
  22 A   75 I   71   69   69   71  1.29  1.08  0.57  0.64  -0.33   0.34
  22 A   76 S   71   69   69   71  1.29  1.94  0.57  0.35   0.15   0.29
  22 A   77 C   71   69   69   71  1.29  0.00  0.57  1.00  -0.16   0.35
  22 A   78 D   71   69   69   71  1.29  1.29  0.57  0.57   0.24   0.33
  22 A   79 K   71   69   69   71  1.29  1.42  0.57  0.53   0.04   0.40
  22 A   80 F   71   69   69   71  1.29  0.21  0.57  0.93  -0.35   0.35
  22 A   81 L   71   69   69   71  1.29  0.63  0.57  0.79  -0.32   0.39
  22 A   82 D   71   69   69   71  1.29  1.86  0.57  0.38   0.15   0.32
  22 A   83 D   71   69   69   71  1.29  1.32  0.57  0.56   0.19   0.35
  22 A   84 D   71   69   69   71  1.29  0.59  0.57  0.80   0.25   0.33
  22 A   85 I   71   69   69   71  1.29  0.74  0.57  0.75  -0.38   0.36
  22 A   86 T   71   69   69   71  1.29  1.32  0.57  0.56   0.03   0.32
  22 A   87 D   71   69   69   71  1.29  1.94  0.57  0.35   0.13   0.38
  22 A   88 D   71   69   69   71  1.29  1.37  0.57  0.54   0.08   0.31
  22 A   89 I   71   69   69   71  1.29  0.99  0.57  0.67  -0.27   0.31
  22 A   90 M   71   69   69   71  1.29  2.11  0.57  0.30   0.12   0.30
  22 A   91 C   71   69   69   71  1.29  0.00  0.57  1.00  -0.16   0.35
  22 A   92 A   71   69   69   71  1.29  0.00  0.57  1.00  -0.22   0.26
  22 A   93 K   71   69   69   71  1.29  0.64  0.57  0.79   0.13   0.30
  22 A   94 K   71   69   69   71  1.29  0.92  0.57  0.69   0.08   0.27
  22 A   95 I   71   69   69   71  1.29  0.63  0.57  0.79  -0.38   0.36
  22 A   96 L   71   69   69   71  1.29  1.15  0.57  0.62  -0.11   0.31
  22 A   97 D   71   69   69   71  1.29  1.42  0.57  0.53   0.22   0.32
  22 A   98 I   71   69   69   71  1.29  1.95  0.57  0.35   0.15   0.27
  22 A   99 K   71   69   69   71  1.29  1.84  0.57  0.39   0.16   0.32
  22 A  100 G   71   69   69   71  1.29  0.46  0.57  0.85   0.19   0.25
  22 A  101 I   71   69   69   71  1.29  1.36  0.57  0.55  -0.22   0.31
  22 A  102 D   71   69   69   71  1.29  1.80  0.57  0.40   0.20   0.31
  22 A  103 Y   71   69   69   71  1.29  0.63  0.57  0.79  -0.11   0.32
  22 A  104 W   71   69   69   71  1.29  0.00  0.57  1.00  -0.17   0.32
  22 A  105 L   71   69   69   71  1.29  1.56  0.57  0.48  -0.01   0.32
  22 A  106 A   71   69   69   71  1.29  1.32  0.57  0.56   0.01   0.28
  22 A  107 H   71   69   69   71  1.29  0.08  0.57  0.97  -0.16   0.38
  22 A  108 K   71   69   69   71  1.29  1.41  0.57  0.53   0.16   0.33
  22 A  109 A   71   61   61   71  1.29  1.61  0.57  0.46   0.08   0.31
  22 A  110 L   71   69   69   71  1.29  1.30  0.57  0.57   0.14   0.37
  22 A  111 C   71   69   69   71  1.29  0.00  0.57  1.00  -0.16   0.35
  22 A  112 T   71   69   69   71  1.29  1.78  0.57  0.41   0.12   0.35
  22 A  113 E   71   57   57   71  1.29  1.71  0.57  0.43   0.02   0.27
  22 A  114 K   71   69   69   71  1.29  1.23  0.57  0.59   0.25   0.36
  22 A  115 L   71   69   69   71  1.29  0.81  0.57  0.73  -0.38   0.37
  22 A  116 E   71   69   69   71  1.29  1.81  0.57  0.39   0.21   0.32
  22 A  117 Q   71   69   69   71  1.29  2.24  0.57  0.25   0.14   0.41
  22 A  118 W   71   54   54   71  1.29  0.59  0.57  0.80  -0.07   0.17
  22 A  119 L   71   69   69   71  1.29  1.35  0.57  0.55  -0.31   0.36
  22 A  120 C   71   69   69   71  1.29  1.85  0.57  0.38   0.16   0.39
  22 A  121 E   71   69   69   71  1.29  1.12  0.57  0.63   0.18   0.29
  22 A  122 K   71   69   69   71  1.29  0.08  0.57  0.97  -0.15   0.35
  23 L   24 P   71   71   71   71  0.55  1.54  0.82  0.49  -0.32   0.46
  23 L   25 E   71   70   70   71  0.55  1.17  0.82  0.61  -0.67   0.55
  23 L   26 L   71   70   70   71  0.55  0.13  0.82  0.96   0.08   0.17
  23 L   27 I   71   70   70   71  0.55  1.27  0.82  0.58   0.29   0.29
  23 L   28 C   71   70   70   71  0.55  0.00  0.82  1.00  -0.26   0.21
  23 L   29 T   71   70   70   71  0.55  1.42  0.82  0.53   0.24   0.27
  23 L   30 M   71   70   70   71  0.55  0.80  0.82  0.73   0.17   0.19
  23 L   31 F   71   70   70   71  0.55  1.74  0.82  0.42  -0.32   0.26
  23 L   32 H   71   70   70   71  0.55  1.65  0.82  0.45  -0.10   0.32
  23 L   33 T   71   70   70   71  0.55  0.25  0.82  0.92  -0.53   0.43
  23 L   34 S   71   70   70   71  0.55  0.00  0.82  1.00  -0.36   0.28
  23 L   35 G   71   70   70   71  0.55  1.71  0.82  0.43  -0.56   0.44
  23 L   36 Y   71   70   70   71  0.55  1.01  0.82  0.66   0.10   0.22
  23 L   37 D   71   70   70   71  0.55  1.02  0.82  0.66  -0.56   0.50
  23 L   38 T   71   70   70   71  0.55  0.64  0.82  0.79  -0.19   0.23
  23 L   39 Q   71   67   67   71  0.55  2.32  0.82  0.23  -0.49   0.44
  23 L   40 A   71   70   70   71  0.55  0.89  0.82  0.70   0.02   0.31
  23 L   41 I   71   70   70   71  0.55  1.52  0.82  0.49   0.02   0.36
  23 L   42 V   71   70   70   71  0.55  1.21  0.82  0.59  -0.40   0.36
  23 L   43 E   71   65   65   71  0.55  2.02  0.82  0.33  -0.40   0.44
  23 L   44 N   71   69   69   71  0.55  1.55  0.82  0.48  -0.46   0.47
  23 L   45 N   71   63   63   71  0.55  1.57  0.82  0.48  -0.48   0.44
  23 L   46 E   71   68   68   71  0.55  0.79  0.82  0.73  -0.45   0.47
  23 L   47 S   71   69   69   71  0.55  0.15  0.82  0.95  -0.34   0.27
  23 L   48 T   71   69   69   71  0.55  1.37  0.82  0.54  -0.31   0.36
  23 L   49 E   71   69   69   71  0.55  0.53  0.82  0.82  -0.70   0.52
  23 L   50 Y   71   69   69   71  0.55  0.26  0.82  0.91  -0.02   0.21
  23 L   51 G   71   69   69   71  0.55  0.00  0.82  1.00  -0.32   0.25
  23 L   52 L   71   69   69   71  0.55  0.63  0.82  0.79   0.39   0.29
  23 L   53 F   71   69   69   71  0.55  0.65  0.82  0.78   0.31   0.22
  23 L   54 Q   71   69   69   71  0.55  0.13  0.82  0.96  -0.35   0.26
  23 L   55 I   71   69   69   71  0.55  0.33  0.82  0.89   0.38   0.27
  23 L   56 S   71   69   69   71  0.55  0.31  0.82  0.90  -0.51   0.42
  23 L   57 N   71   69   69   71  0.55  0.81  0.82  0.73  -0.58   0.53
  23 L   58 K   71   69   69   71  0.55  1.63  0.82  0.46  -0.35   0.38
  23 L   59 L   71   69   69   71  0.55  1.25  0.82  0.58  -0.09   0.30
  23 L   60 W   71   69   69   71  0.55  0.00  0.82  1.00   0.07   0.16
  23 L   61 C   71   69   69   71  0.55  0.00  0.82  1.00  -0.26   0.21
  23 L   62 K   71   67   67   71  0.55  1.58  0.82  0.47  -0.54   0.45
  23 L   63 S   71   58   58   71  0.55  1.18  0.82  0.61  -0.58   0.42
  23 L   64 S   71   54   54   71  0.55  1.05  0.82  0.65  -0.31   0.30
  23 L   65 Q   71   66   66   71  0.55  1.76  0.82  0.41  -0.35   0.36
  23 L   66 V   71   66   66   71  0.55  1.27  0.82  0.58  -0.23   0.29
  23 L   67 P   71   69   69   71  0.55  1.48  0.82  0.51  -0.45   0.46
  23 L   68 Q   71   57   57   71  0.55  1.79  0.82  0.40  -0.35   0.45
  23 L   69 S   71   69   69   71  0.55  1.53  0.82  0.49  -0.27   0.36
  23 L   70 R   71   68   68   71  0.55  2.12  0.82  0.29  -0.36   0.40
  23 L   71 N   71   69   69   71  0.55  0.37  0.82  0.88  -0.51   0.39
  23 L   72 I   71   69   69   71  0.55  1.94  0.82  0.35  -0.15   0.47
  23 L   73 C   71   69   69   71  0.55  0.00  0.82  1.00  -0.26   0.21
  23 L   74 D   71   69   69   71  0.55  1.50  0.82  0.50  -0.55   0.47
  23 L   75 I   71   69   69   71  0.55  1.08  0.82  0.64   0.35   0.24
  23 L   76 S   71   69   69   71  0.55  1.94  0.82  0.35  -0.39   0.41
  23 L   77 C   71   69   69   71  0.55  0.00  0.82  1.00  -0.26   0.21
  23 L   78 D   71   69   69   71  0.55  1.29  0.82  0.57  -0.50   0.50
  23 L   79 K   71   69   69   71  0.55  1.42  0.82  0.53  -0.34   0.50
  23 L   80 F   71   69   69   71  0.55  0.21  0.82  0.93   0.37   0.26
  23 L   81 L   71   69   69   71  0.55  0.63  0.82  0.79   0.31   0.30
  23 L   82 D   71   69   69   71  0.55  1.86  0.82  0.38  -0.50   0.52
  23 L   83 D   71   69   69   71  0.55  1.32  0.82  0.56  -0.67   0.51
  23 L   84 D   71   69   69   71  0.55  0.59  0.82  0.80  -0.69   0.51
  23 L   85 I   71   69   69   71  0.55  0.74  0.82  0.75   0.39   0.30
  23 L   86 T   71   69   69   71  0.55  1.32  0.82  0.56  -0.25   0.46
  23 L   87 D   71   69   69   71  0.55  1.94  0.82  0.35  -0.47   0.55
  23 L   88 D   71   69   69   71  0.55  1.37  0.82  0.54  -0.25   0.48
  23 L   89 I   71   69   69   71  0.55  0.99  0.82  0.67   0.29   0.31
  23 L   90 M   71   69   69   71  0.55  2.11  0.82  0.30  -0.32   0.38
  23 L   91 C   71   69   69   71  0.55  0.00  0.82  1.00  -0.26   0.21
  23 L   92 A   71   69   69   71  0.55  0.00  0.82  1.00   0.16   0.12
  23 L   93 K   71   69   69   71  0.55  0.64  0.82  0.79  -0.40   0.32
  23 L   94 K   71   69   69   71  0.55  0.92  0.82  0.69  -0.43   0.37
  23 L   95 I   71   69   69   71  0.55  0.63  0.82  0.79   0.37   0.27
  23 L   96 L   71   69   69   71  0.55  1.15  0.82  0.62   0.25   0.29
  23 L   97 D   71   69   69   71  0.55  1.42  0.82  0.53  -0.66   0.49
  23 L   98 I   71   69   69   71  0.55  1.95  0.82  0.35  -0.41   0.34
  23 L   99 K   71   69   69   71  0.55  1.84  0.82  0.39  -0.54   0.41
  23 L  100 G   71   69   69   71  0.55  0.46  0.82  0.85  -0.38   0.31
  23 L  101 I   71   69   69   71  0.55  1.36  0.82  0.55   0.26   0.27
  23 L  102 D   71   69   69   71  0.55  1.80  0.82  0.40  -0.56   0.48
  23 L  103 Y   71   69   69   71  0.55  0.63  0.82  0.79   0.03   0.24
  23 L  104 W   71   69   69   71  0.55  0.00  0.82  1.00   0.07   0.16
  23 L  105 L   71   69   69   71  0.55  1.56  0.82  0.48  -0.06   0.40
  23 L  106 A   71   69   69   71  0.55  1.32  0.82  0.56  -0.09   0.33
  23 L  107 H   71   69   69   71  0.55  0.08  0.82  0.97   0.04   0.24
  23 L  108 K   71   69   69   71  0.55  1.41  0.82  0.53  -0.44   0.40
  23 L  109 A   71   61   61   71  0.55  1.61  0.82  0.46  -0.40   0.35
  23 L  110 L   71   69   69   71  0.55  1.30  0.82  0.57  -0.35   0.28
  23 L  111 C   71   69   69   71  0.55  0.00  0.82  1.00  -0.26   0.21
  23 L  112 T   71   69   69   71  0.55  1.78  0.82  0.41  -0.49   0.41
  23 L  113 E   71   57   57   71  0.55  1.71  0.82  0.43  -0.50   0.49
  23 L  114 K   71   69   69   71  0.55  1.23  0.82  0.59  -0.57   0.47
  23 L  115 L   71   69   69   71  0.55  0.81  0.82  0.73   0.35   0.29
  23 L  116 E   71   69   69   71  0.55  1.81  0.82  0.39  -0.42   0.44
  23 L  117 Q   71   69   69   71  0.55  2.24  0.82  0.25  -0.50   0.49
  23 L  118 W   71   54   54   71  0.55  0.59  0.82  0.80   0.04   0.14
  23 L  119 L   71   69   69   71  0.55  1.35  0.82  0.55   0.29   0.34
  23 L  120 C   71   69   69   71  0.55  1.85  0.82  0.38  -0.55   0.50
  23 L  121 E   71   69   69   71  0.55  1.12  0.82  0.63  -0.52   0.48
  23 L  122 K   71   69   69   71  0.55  0.08  0.82  0.97  -0.28   0.32
  24 P   25 E   71   70   70   71  1.54  1.17  0.49  0.61   0.19   0.50
  24 P   26 L   71   70   70   71  1.54  0.13  0.49  0.96  -0.11   0.31
  24 P   27 I   71   70   70   71  1.54  1.27  0.49  0.58  -0.20   0.44
  24 P   28 C   71   70   70   71  1.54  0.00  0.49  1.00  -0.30   0.49
  24 P   29 T   71   70   70   71  1.54  1.42  0.49  0.53  -0.18   0.39
  24 P   30 M   71   70   70   71  1.54  0.80  0.49  0.73  -0.16   0.33
  24 P   31 F   71   70   70   71  1.54  1.74  0.49  0.42   0.10   0.40
  24 P   32 H   71   70   70   71  1.54  1.65  0.49  0.45   0.03   0.30
  24 P   33 T   71   70   70   71  1.54  0.25  0.49  0.92   0.04   0.39
  24 P   34 S   71   70   70   71  1.54  0.00  0.49  1.00   0.02   0.19
  24 P   35 G   71   70   70   71  1.54  1.71  0.49  0.43   0.22   0.55
  24 P   36 Y   71   70   70   71  1.54  1.01  0.49  0.66  -0.07   0.29
  24 P   37 D   71   70   70   71  1.54  1.02  0.49  0.66   0.16   0.43
  24 P   38 T   71   70   70   71  1.54  0.64  0.49  0.79  -0.00   0.33
  24 P   39 Q   71   67   67   71  1.54  2.32  0.49  0.23   0.12   0.43
  24 P   40 A   71   70   70   71  1.54  0.89  0.49  0.70  -0.05   0.35
  24 P   41 I   71   70   70   71  1.54  1.52  0.49  0.49  -0.10   0.43
  24 P   42 V   71   70   70   71  1.54  1.21  0.49  0.59   0.14   0.36
  24 P   43 E   71   65   65   71  1.54  2.02  0.49  0.33   0.07   0.34
  24 P   44 N   71   69   69   71  1.54  1.55  0.49  0.48   0.03   0.36
  24 P   45 N   71   63   63   71  1.54  1.57  0.49  0.48   0.13   0.33
  24 P   46 E   71   68   68   71  1.54  0.79  0.49  0.73   0.08   0.29
  24 P   47 S   71   69   69   71  1.54  0.15  0.49  0.95   0.03   0.22
  24 P   48 T   71   69   69   71  1.54  1.37  0.49  0.54   0.04   0.32
  24 P   49 E   71   69   69   71  1.54  0.53  0.49  0.82   0.19   0.53
  24 P   50 Y   71   69   69   71  1.54  0.26  0.49  0.91  -0.03   0.20
  24 P   51 G   71   69   69   71  1.54  0.00  0.49  1.00   0.05   0.16
  24 P   52 L   71   69   69   71  1.54  0.63  0.49  0.79  -0.24   0.44
  24 P   53 F   71   69   69   71  1.54  0.65  0.49  0.78  -0.30   0.45
  24 P   54 Q   71   69   69   71  1.54  0.13  0.49  0.96   0.02   0.24
  24 P   55 I   71   69   69   71  1.54  0.33  0.49  0.89  -0.31   0.53
  24 P   56 S   71   69   69   71  1.54  0.31  0.49  0.90   0.22   0.53
  24 P   57 N   71   69   69   71  1.54  0.81  0.49  0.73   0.25   0.52
  24 P   58 K   71   69   69   71  1.54  1.63  0.49  0.46   0.02   0.36
  24 P   59 L   71   69   69   71  1.54  1.25  0.49  0.58  -0.00   0.28
  24 P   60 W   71   69   69   71  1.54  0.00  0.49  1.00  -0.10   0.29
  24 P   61 C   71   69   69   71  1.54  0.00  0.49  1.00  -0.29   0.49
  24 P   62 K   71   67   67   71  1.54  1.58  0.49  0.47   0.13   0.40
  24 P   63 S   71   58   58   71  1.54  1.18  0.49  0.61   0.03   0.34
  24 P   64 S   71   54   54   71  1.54  1.05  0.49  0.65   0.10   0.25
  24 P   65 Q   71   66   66   71  1.54  1.76  0.49  0.41   0.05   0.32
  24 P   66 V   71   66   66   71  1.54  1.27  0.49  0.58   0.05   0.27
  24 P   67 P   71   69   69   71  1.54  1.48  0.49  0.51   0.14   0.37
  24 P   68 Q   71   57   57   71  1.54  1.79  0.49  0.40   0.14   0.47
  24 P   69 S   71   69   69   71  1.54  1.53  0.49  0.49   0.14   0.32
  24 P   70 R   71   68   68   71  1.54  2.12  0.49  0.29   0.19   0.47
  24 P   71 N   71   69   69   71  1.54  0.37  0.49  0.88   0.10   0.27
  24 P   72 I   71   69   69   71  1.54  1.94  0.49  0.35   0.10   0.54
  24 P   73 C   71   69   69   71  1.54  0.00  0.49  1.00  -0.29   0.49
  24 P   74 D   71   69   69   71  1.54  1.50  0.49  0.50   0.12   0.44
  24 P   75 I   71   69   69   71  1.54  1.08  0.49  0.64  -0.23   0.43
  24 P   76 S   71   69   69   71  1.54  1.94  0.49  0.35   0.13   0.36
  24 P   77 C   71   69   69   71  1.54  0.00  0.49  1.00  -0.29   0.49
  24 P   78 D   71   69   69   71  1.54  1.29  0.49  0.57   0.12   0.34
  24 P   79 K   71   69   69   71  1.54  1.42  0.49  0.53   0.06   0.53
  24 P   80 F   71   69   69   71  1.54  0.21  0.49  0.93  -0.33   0.45
  24 P   81 L   71   69   69   71  1.54  0.63  0.49  0.79  -0.31   0.47
  24 P   82 D   71   69   69   71  1.54  1.86  0.49  0.38   0.07   0.38
  24 P   83 D   71   69   69   71  1.54  1.32  0.49  0.56   0.15   0.50
  24 P   84 D   71   69   69   71  1.54  0.59  0.49  0.80   0.11   0.43
  24 P   85 I   71   69   69   71  1.54  0.74  0.49  0.75  -0.28   0.49
  24 P   86 T   71   69   69   71  1.54  1.32  0.49  0.56   0.02   0.46
  24 P   87 D   71   69   69   71  1.54  1.94  0.49  0.35   0.10   0.52
  24 P   88 D   71   69   69   71  1.54  1.37  0.49  0.54   0.06   0.35
  24 P   89 I   71   69   69   71  1.54  0.99  0.49  0.67  -0.15   0.49
  24 P   90 M   71   69   69   71  1.54  2.11  0.49  0.30   0.13   0.39
  24 P   91 C   71   69   69   71  1.54  0.00  0.49  1.00  -0.29   0.49
  24 P   92 A   71   69   69   71  1.54  0.00  0.49  1.00  -0.21   0.38
  24 P   93 K   71   69   69   71  1.54  0.64  0.49  0.79   0.12   0.35
  24 P   94 K   71   69   69   71  1.54  0.92  0.49  0.69   0.07   0.34
  24 P   95 I   71   69   69   71  1.54  0.63  0.49  0.79  -0.27   0.55
  24 P   96 L   71   69   69   71  1.54  1.15  0.49  0.62  -0.08   0.38
  24 P   97 D   71   69   69   71  1.54  1.42  0.49  0.53   0.15   0.46
  24 P   98 I   71   69   69   71  1.54  1.95  0.49  0.35   0.22   0.44
  24 P   99 K   71   69   69   71  1.54  1.84  0.49  0.39   0.17   0.43
  24 P  100 G   71   69   69   71  1.54  0.46  0.49  0.85   0.12   0.29
  24 P  101 I   71   69   69   71  1.54  1.36  0.49  0.55  -0.14   0.40
  24 P  102 D   71   69   69   71  1.54  1.80  0.49  0.40   0.21   0.47
  24 P  103 Y   71   69   69   71  1.54  0.63  0.49  0.79  -0.09   0.38
  24 P  104 W   71   69   69   71  1.54  0.00  0.49  1.00  -0.10   0.29
  24 P  105 L   71   69   69   71  1.54  1.56  0.49  0.48   0.06   0.39
  24 P  106 A   71   69   69   71  1.54  1.32  0.49  0.56   0.08   0.27
  24 P  107 H   71   69   69   71  1.54  0.08  0.49  0.97  -0.05   0.34
  24 P  108 K   71   69   69   71  1.54  1.41  0.49  0.53   0.10   0.42
  24 P  109 A   71   61   61   71  1.54  1.61  0.49  0.46   0.15   0.50
  24 P  110 L   71   69   69   71  1.54  1.30  0.49  0.57  -0.02   0.32
  24 P  111 C   71   69   69   71  1.54  0.00  0.49  1.00  -0.29   0.49
  24 P  112 T   71   69   69   71  1.54  1.78  0.49  0.41   0.11   0.38
  24 P  113 E   71   57   57   71  1.54  1.71  0.49  0.43   0.04   0.32
  24 P  114 K   71   69   69   71  1.54  1.23  0.49  0.59   0.09   0.39
  24 P  115 L   71   69   69   71  1.54  0.81  0.49  0.73  -0.26   0.48
  24 P  116 E   71   69   69   71  1.54  1.81  0.49  0.39   0.10   0.35
  24 P  117 Q   71   69   69   71  1.54  2.24  0.49  0.25   0.23   0.65
  24 P  118 W   71   54   54   71  1.54  0.59  0.49  0.80  -0.03   0.27
  24 P  119 L   71   69   69   71  1.54  1.35  0.49  0.55  -0.19   0.47
  24 P  120 C   71   69   69   71  1.54  1.85  0.49  0.38   0.12   0.39
  24 P  121 E   71   69   69   71  1.54  1.12  0.49  0.63   0.16   0.34
  24 P  122 K   71   69   69   71  1.54  0.08  0.49  0.97  -0.23   0.42
  25 E   26 L   70   70   70   71  1.17  0.13  0.61  0.96  -0.31   0.34
  25 E   27 I   70   70   70   71  1.17  1.27  0.61  0.58  -0.50   0.51
  25 E   28 C   70   70   70   71  1.17  0.00  0.61  1.00  -0.51   0.55
  25 E   29 T   70   70   70   71  1.17  1.42  0.61  0.53  -0.48   0.52
  25 E   30 M   70   70   70   71  1.17  0.80  0.61  0.73  -0.34   0.39
  25 E   31 F   70   70   70   71  1.17  1.74  0.61  0.42   0.25   0.47
  25 E   32 H   70   70   70   71  1.17  1.65  0.61  0.45  -0.02   0.40
  25 E   33 T   70   70   70   71  1.17  0.25  0.61  0.92   0.27   0.38
  25 E   34 S   70   70   70   71  1.17  0.00  0.61  1.00   0.21   0.31
  25 E   35 G   70   70   70   71  1.17  1.71  0.61  0.43   0.38   0.44
  25 E   36 Y   70   70   70   71  1.17  1.01  0.61  0.66  -0.15   0.48
  25 E   37 D   70   70   70   71  1.17  1.02  0.61  0.66   0.37   0.36
  25 E   38 T   70   70   70   71  1.17  0.64  0.61  0.79   0.11   0.32
  25 E   39 Q   70   67   67   71  1.17  2.32  0.61  0.23   0.28   0.43
  25 E   40 A   70   70   70   71  1.17  0.89  0.61  0.70  -0.06   0.55
  25 E   41 I   70   70   70   71  1.17  1.52  0.61  0.49  -0.13   0.54
  25 E   42 V   70   70   70   71  1.17  1.21  0.61  0.59   0.26   0.34
  25 E   43 E   70   65   65   71  1.17  2.02  0.61  0.33   0.20   0.40
  25 E   44 N   70   69   69   71  1.17  1.55  0.61  0.48   0.28   0.46
  25 E   45 N   70   63   63   71  1.17  1.57  0.61  0.48   0.29   0.34
  25 E   46 E   70   68   68   71  1.17  0.79  0.61  0.73   0.26   0.37
  25 E   47 S   70   69   69   71  1.17  0.15  0.61  0.95   0.20   0.31
  25 E   48 T   70   69   69   71  1.17  1.37  0.61  0.54   0.31   0.43
  25 E   49 E   70   69   69   71  1.17  0.53  0.61  0.82   0.34   0.35
  25 E   50 Y   70   69   69   71  1.17  0.26  0.61  0.91  -0.05   0.25
  25 E   51 G   70   69   69   71  1.17  0.00  0.61  1.00   0.20   0.25
  25 E   52 L   70   69   69   71  1.17  0.63  0.61  0.79  -0.61   0.51
  25 E   53 F   70   69   69   71  1.17  0.65  0.61  0.78  -0.61   0.50
  25 E   54 Q   70   69   69   71  1.17  0.13  0.61  0.96   0.11   0.25
  25 E   55 I   70   69   69   71  1.17  0.33  0.61  0.89  -0.59   0.50
  25 E   56 S   70   69   69   71  1.17  0.31  0.61  0.90   0.24   0.31
  25 E   57 N   70   69   69   71  1.17  0.81  0.61  0.73   0.45   0.47
  25 E   58 K   70   69   69   71  1.17  1.63  0.61  0.46   0.37   0.62
  25 E   59 L   70   69   69   71  1.17  1.25  0.61  0.58  -0.02   0.42
  25 E   60 W   70   69   69   71  1.17  0.00  0.61  1.00  -0.33   0.34
  25 E   61 C   70   69   69   71  1.17  0.00  0.61  1.00  -0.49   0.54
  25 E   62 K   70   67   67   71  1.17  1.58  0.61  0.47   0.40   0.54
  25 E   63 S   70   58   58   71  1.17  1.18  0.61  0.61   0.34   0.31
  25 E   64 S   70   54   54   71  1.17  1.05  0.61  0.65   0.18   0.21
  25 E   65 Q   70   66   66   71  1.17  1.76  0.61  0.41   0.30   0.46
  25 E   66 V   70   66   66   71  1.17  1.27  0.61  0.58   0.16   0.31
  25 E   67 P   70   69   69   71  1.17  1.48  0.61  0.51   0.31   0.49
  25 E   68 Q   70   57   57   71  1.17  1.79  0.61  0.40   0.27   0.44
  25 E   69 S   70   69   69   71  1.17  1.53  0.61  0.49   0.15   0.34
  25 E   70 R   70   68   68   71  1.17  2.12  0.61  0.29   0.24   0.51
  25 E   71 N   70   69   69   71  1.17  0.37  0.61  0.88   0.32   0.42
  25 E   72 I   70   69   69   71  1.17  1.94  0.61  0.35   0.01   0.54
  25 E   73 C   70   69   69   71  1.17  0.00  0.61  1.00  -0.49   0.54
  25 E   74 D   70   69   69   71  1.17  1.50  0.61  0.50   0.44   0.49
  25 E   75 I   70   69   69   71  1.17  1.08  0.61  0.64  -0.55   0.46
  25 E   76 S   70   69   69   71  1.17  1.94  0.61  0.35   0.23   0.39
  25 E   77 C   70   69   69   71  1.17  0.00  0.61  1.00  -0.49   0.54
  25 E   78 D   70   69   69   71  1.17  1.29  0.61  0.57   0.35   0.32
  25 E   79 K   70   69   69   71  1.17  1.42  0.61  0.53   0.08   0.50
  25 E   80 F   70   69   69   71  1.17  0.21  0.61  0.93  -0.68   0.51
  25 E   81 L   70   69   69   71  1.17  0.63  0.61  0.79  -0.61   0.60
  25 E   82 D   70   69   69   71  1.17  1.86  0.61  0.38   0.29   0.37
  25 E   83 D   70   69   69   71  1.17  1.32  0.61  0.56   0.40   0.42
  25 E   84 D   70   69   69   71  1.17  0.59  0.61  0.80   0.43   0.42
  25 E   85 I   70   69   69   71  1.17  0.74  0.61  0.75  -0.62   0.53
  25 E   86 T   70   69   69   71  1.17  1.32  0.61  0.56   0.13   0.43
  25 E   87 D   70   69   69   71  1.17  1.94  0.61  0.35   0.20   0.42
  25 E   88 D   70   69   69   71  1.17  1.37  0.61  0.54   0.07   0.33
  25 E   89 I   70   69   69   71  1.17  0.99  0.61  0.67  -0.45   0.48
  25 E   90 M   70   69   69   71  1.17  2.11  0.61  0.30   0.20   0.51
  25 E   91 C   70   69   69   71  1.17  0.00  0.61  1.00  -0.49   0.54
  25 E   92 A   70   69   69   71  1.17  0.00  0.61  1.00  -0.38   0.43
  25 E   93 K   70   69   69   71  1.17  0.64  0.61  0.79   0.44   0.46
  25 E   94 K   70   69   69   71  1.17  0.92  0.61  0.69   0.38   0.53
  25 E   95 I   70   69   69   71  1.17  0.63  0.61  0.79  -0.57   0.48
  25 E   96 L   70   69   69   71  1.17  1.15  0.61  0.62  -0.34   0.44
  25 E   97 D   70   69   69   71  1.17  1.42  0.61  0.53   0.40   0.44
  25 E   98 I   70   69   69   71  1.17  1.95  0.61  0.35   0.27   0.44
  25 E   99 K   70   69   69   71  1.17  1.84  0.61  0.39   0.41   0.59
  25 E  100 G   70   69   69   71  1.17  0.46  0.61  0.85   0.26   0.34
  25 E  101 I   70   69   69   71  1.17  1.36  0.61  0.55  -0.43   0.46
  25 E  102 D   70   69   69   71  1.17  1.80  0.61  0.40   0.36   0.41
  25 E  103 Y   70   69   69   71  1.17  0.63  0.61  0.79  -0.19   0.34
  25 E  104 W   70   69   69   71  1.17  0.00  0.61  1.00  -0.33   0.34
  25 E  105 L   70   69   69   71  1.17  1.56  0.61  0.48  -0.08   0.40
  25 E  106 A   70   69   69   71  1.17  1.32  0.61  0.56  -0.02   0.38
  25 E  107 H   70   69   69   71  1.17  0.08  0.61  0.97  -0.31   0.36
  25 E  108 K   70   69   69   71  1.17  1.41  0.61  0.53   0.44   0.58
  25 E  109 A   70   61   61   71  1.17  1.61  0.61  0.46   0.24   0.47
  25 E  110 L   70   69   69   71  1.17  1.30  0.61  0.57   0.24   0.44
  25 E  111 C   70   69   69   71  1.17  0.00  0.61  1.00  -0.49   0.54
  25 E  112 T   70   69   69   71  1.17  1.78  0.61  0.41   0.29   0.42
  25 E  113 E   70   57   57   71  1.17  1.71  0.61  0.43   0.44   0.53
  25 E  114 K   70   69   69   71  1.17  1.23  0.61  0.59   0.42   0.56
  25 E  115 L   70   69   69   71  1.17  0.81  0.61  0.73  -0.60   0.61
  25 E  116 E   70   69   69   71  1.17  1.81  0.61  0.39   0.30   0.37
  25 E  117 Q   70   69   69   71  1.17  2.24  0.61  0.25   0.21   0.39
  25 E  118 W   70   54   54   71  1.17  0.59  0.61  0.80  -0.20   0.30
  25 E  119 L   70   69   69   71  1.17  1.35  0.61  0.55  -0.51   0.53
  25 E  120 C   70   69   69   71  1.17  1.85  0.61  0.38   0.38   0.53
  25 E  121 E   70   69   69   71  1.17  1.12  0.61  0.63   0.41   0.45
  25 E  122 K   70   69   69   71  1.17  0.08  0.61  0.97  -0.36   0.67
  26 L   27 I   70   70   70   71  0.13  1.27  0.96  0.58  -0.02   0.18
  26 L   28 C   70   70   70   71  0.13  0.00  0.96  1.00   0.15   0.38
  26 L   29 T   70   70   70   71  0.13  1.42  0.96  0.53  -0.01   0.17
  26 L   30 M   70   70   70   71  0.13  0.80  0.96  0.73  -0.03   0.13
  26 L   31 F   70   70   70   71  0.13  1.74  0.96  0.42  -0.06   0.31
  26 L   32 H   70   70   70   71  0.13  1.65  0.96  0.45  -0.11   0.38
  26 L   33 T   70   70   70   71  0.13  0.25  0.96  0.92  -0.02   0.44
  26 L   34 S   70   70   70   71  0.13  0.00  0.96  1.00   0.02   0.12
  26 L   35 G   70   70   70   71  0.13  1.71  0.96  0.43  -0.25   0.32
  26 L   36 Y   70   70   70   71  0.13  1.01  0.96  0.66   0.01   0.20
  26 L   37 D   70   70   70   71  0.13  1.02  0.96  0.66  -0.24   0.27
  26 L   38 T   70   70   70   71  0.13  0.64  0.96  0.79  -0.02   0.30
  26 L   39 Q   70   67   67   71  0.13  2.32  0.96  0.23  -0.19   0.35
  26 L   40 A   70   70   70   71  0.13  0.89  0.96  0.70  -0.17   0.35
  26 L   41 I   70   70   70   71  0.13  1.52  0.96  0.49  -0.07   0.31
  26 L   42 V   70   70   70   71  0.13  1.21  0.96  0.59  -0.16   0.26
  26 L   43 E   70   65   65   71  0.13  2.02  0.96  0.33  -0.20   0.33
  26 L   44 N   70   69   69   71  0.13  1.55  0.96  0.48  -0.21   0.34
  26 L   45 N   70   63   63   71  0.13  1.57  0.96  0.48  -0.20   0.35
  26 L   46 E   70   68   68   71  0.13  0.79  0.96  0.73   0.11   0.22
  26 L   47 S   70   69   69   71  0.13  0.15  0.96  0.95   0.00   0.15
  26 L   48 T   70   69   69   71  0.13  1.37  0.96  0.54  -0.13   0.32
  26 L   49 E   70   69   69   71  0.13  0.53  0.96  0.82  -0.12   0.26
  26 L   50 Y   70   69   69   71  0.13  0.26  0.96  0.91   0.08   0.14
  26 L   51 G   70   69   69   71  0.13  0.00  0.96  1.00   0.18   0.21
  26 L   52 L   70   69   69   71  0.13  0.63  0.96  0.79   0.08   0.17
  26 L   53 F   70   69   69   71  0.13  0.65  0.96  0.78   0.07   0.15
  26 L   54 Q   70   69   69   71  0.13  0.13  0.96  0.96   0.01   0.34
  26 L   55 I   70   69   69   71  0.13  0.33  0.96  0.89   0.11   0.12
  26 L   56 S   70   69   69   71  0.13  0.31  0.96  0.90  -0.18   0.18
  26 L   57 N   70   69   69   71  0.13  0.81  0.96  0.73  -0.17   0.32
  26 L   58 K   70   69   69   71  0.13  1.63  0.96  0.46  -0.20   0.35
  26 L   59 L   70   69   69   71  0.13  1.25  0.96  0.58   0.07   0.24
  26 L   60 W   70   69   69   71  0.13  0.00  0.96  1.00   0.09   0.10
  26 L   61 C   70   69   69   71  0.13  0.00  0.96  1.00   0.18   0.34
  26 L   62 K   70   67   67   71  0.13  1.58  0.96  0.47  -0.23   0.29
  26 L   63 S   70   58   58   71  0.13  1.18  0.96  0.61  -0.24   0.29
  26 L   64 S   70   54   54   71  0.13  1.05  0.96  0.65  -0.03   0.21
  26 L   65 Q   70   66   66   71  0.13  1.76  0.96  0.41  -0.19   0.31
  26 L   66 V   70   66   66   71  0.13  1.27  0.96  0.58  -0.07   0.26
  26 L   67 P   70   69   69   71  0.13  1.48  0.96  0.51  -0.19   0.39
  26 L   68 Q   70   57   57   71  0.13  1.79  0.96  0.40  -0.13   0.33
  26 L   69 S   70   69   69   71  0.13  1.53  0.96  0.49  -0.14   0.24
  26 L   70 R   70   68   68   71  0.13  2.12  0.96  0.29  -0.20   0.30
  26 L   71 N   70   69   69   71  0.13  0.37  0.96  0.88  -0.22   0.36
  26 L   72 I   70   69   69   71  0.13  1.94  0.96  0.35  -0.14   0.26
  26 L   73 C   70   69   69   71  0.13  0.00  0.96  1.00   0.18   0.34
  26 L   74 D   70   69   69   71  0.13  1.50  0.96  0.50  -0.18   0.31
  26 L   75 I   70   69   69   71  0.13  1.08  0.96  0.64   0.00   0.16
  26 L   76 S   70   69   69   71  0.13  1.94  0.96  0.35  -0.22   0.31
  26 L   77 C   70   69   69   71  0.13  0.00  0.96  1.00   0.18   0.34
  26 L   78 D   70   69   69   71  0.13  1.29  0.96  0.57  -0.12   0.30
  26 L   79 K   70   69   69   71  0.13  1.42  0.96  0.53  -0.24   0.30
  26 L   80 F   70   69   69   71  0.13  0.21  0.96  0.93   0.15   0.15
  26 L   81 L   70   69   69   71  0.13  0.63  0.96  0.79   0.08   0.19
  26 L   82 D   70   69   69   71  0.13  1.86  0.96  0.38  -0.15   0.27
  26 L   83 D   70   69   69   71  0.13  1.32  0.96  0.56  -0.23   0.33
  26 L   84 D   70   69   69   71  0.13  0.59  0.96  0.80  -0.24   0.36
  26 L   85 I   70   69   69   71  0.13  0.74  0.96  0.75   0.06   0.14
  26 L   86 T   70   69   69   71  0.13  1.32  0.96  0.56  -0.16   0.37
  26 L   87 D   70   69   69   71  0.13  1.94  0.96  0.35  -0.33   0.36
  26 L   88 D   70   69   69   71  0.13  1.37  0.96  0.54  -0.19   0.30
  26 L   89 I   70   69   69   71  0.13  0.99  0.96  0.67  -0.03   0.21
  26 L   90 M   70   69   69   71  0.13  2.11  0.96  0.30  -0.19   0.30
  26 L   91 C   70   69   69   71  0.13  0.00  0.96  1.00   0.18   0.34
  26 L   92 A   70   69   69   71  0.13  0.00  0.96  1.00   0.01   0.09
  26 L   93 K   70   69   69   71  0.13  0.64  0.96  0.79  -0.18   0.26
  26 L   94 K   70   69   69   71  0.13  0.92  0.96  0.69  -0.24   0.35
  26 L   95 I   70   69   69   71  0.13  0.63  0.96  0.79   0.05   0.17
  26 L   96 L   70   69   69   71  0.13  1.15  0.96  0.62  -0.07   0.24
  26 L   97 D   70   69   69   71  0.13  1.42  0.96  0.53  -0.25   0.31
  26 L   98 I   70   69   69   71  0.13  1.95  0.96  0.35  -0.18   0.40
  26 L   99 K   70   69   69   71  0.13  1.84  0.96  0.39  -0.19   0.32
  26 L  100 G   70   69   69   71  0.13  0.46  0.96  0.85   0.07   0.29
  26 L  101 I   70   69   69   71  0.13  1.36  0.96  0.55   0.15   0.23
  26 L  102 D   70   69   69   71  0.13  1.80  0.96  0.40  -0.19   0.30
  26 L  103 Y   70   69   69   71  0.13  0.63  0.96  0.79  -0.05   0.13
  26 L  104 W   70   69   69   71  0.13  0.00  0.96  1.00   0.09   0.10
  26 L  105 L   70   69   69   71  0.13  1.56  0.96  0.48  -0.18   0.34
  26 L  106 A   70   69   69   71  0.13  1.32  0.96  0.56  -0.07   0.25
  26 L  107 H   70   69   69   71  0.13  0.08  0.96  0.97   0.15   0.47
  26 L  108 K   70   69   69   71  0.13  1.41  0.96  0.53  -0.28   0.37
  26 L  109 A   70   61   61   71  0.13  1.61  0.96  0.46  -0.22   0.24
  26 L  110 L   70   69   69   71  0.13  1.30  0.96  0.57  -0.06   0.27
  26 L  111 C   70   69   69   71  0.13  0.00  0.96  1.00   0.18   0.34
  26 L  112 T   70   69   69   71  0.13  1.78  0.96  0.41  -0.22   0.33
  26 L  113 E   70   57   57   71  0.13  1.71  0.96  0.43  -0.27   0.28
  26 L  114 K   70   69   69   71  0.13  1.23  0.96  0.59  -0.19   0.47
  26 L  115 L   70   69   69   71  0.13  0.81  0.96  0.73   0.03   0.18
  26 L  116 E   70   69   69   71  0.13  1.81  0.96  0.39  -0.15   0.25
  26 L  117 Q   70   69   69   71  0.13  2.24  0.96  0.25  -0.21   0.31
  26 L  118 W   70   54   54   71  0.13  0.59  0.96  0.80   0.06   0.10
  26 L  119 L   70   69   69   71  0.13  1.35  0.96  0.55  -0.01   0.19
  26 L  120 C   70   69   69   71  0.13  1.85  0.96  0.38  -0.31   0.49
  26 L  121 E   70   69   69   71  0.13  1.12  0.96  0.63  -0.08   0.31
  26 L  122 K   70   69   69   71  0.13  0.08  0.96  0.97   0.15   0.50
  27 I   28 C   70   70   70   71  1.27  0.00  0.58  1.00  -0.23   0.24
  27 I   29 T   70   70   70   71  1.27  1.42  0.58  0.53   0.23   0.24
  27 I   30 M   70   70   70   71  1.27  0.80  0.58  0.73   0.22   0.26
  27 I   31 F   70   70   70   71  1.27  1.74  0.58  0.42  -0.32   0.30
  27 I   32 H   70   70   70   71  1.27  1.65  0.58  0.45  -0.08   0.29
  27 I   33 T   70   70   70   71  1.27  0.25  0.58  0.92  -0.40   0.35
  27 I   34 S   70   70   70   71  1.27  0.00  0.58  1.00  -0.35   0.32
  27 I   35 G   70   70   70   71  1.27  1.71  0.58  0.43  -0.43   0.45
  27 I   36 Y   70   70   70   71  1.27  1.01  0.58  0.66  -0.02   0.24
  27 I   37 D   70   70   70   71  1.27  1.02  0.58  0.66  -0.43   0.45
  27 I   38 T   70   70   70   71  1.27  0.64  0.58  0.79  -0.17   0.26
  27 I   39 Q   70   67   67   71  1.27  2.32  0.58  0.23  -0.38   0.40
  27 I   40 A   70   70   70   71  1.27  0.89  0.58  0.70   0.10   0.36
  27 I   41 I   70   70   70   71  1.27  1.52  0.58  0.49   0.05   0.32
  27 I   42 V   70   70   70   71  1.27  1.21  0.58  0.59  -0.30   0.35
  27 I   43 E   70   65   65   71  1.27  2.02  0.58  0.33  -0.31   0.45
  27 I   44 N   70   69   69   71  1.27  1.55  0.58  0.48  -0.28   0.42
  27 I   45 N   70   63   63   71  1.27  1.57  0.58  0.48  -0.34   0.41
  27 I   46 E   70   68   68   71  1.27  0.79  0.58  0.73  -0.38   0.43
  27 I   47 S   70   69   69   71  1.27  0.15  0.58  0.95  -0.34   0.31
  27 I   48 T   70   69   69   71  1.27  1.37  0.58  0.54  -0.21   0.34
  27 I   49 E   70   69   69   71  1.27  0.53  0.58  0.82  -0.50   0.47
  27 I   50 Y   70   69   69   71  1.27  0.26  0.58  0.91  -0.11   0.15
  27 I   51 G   70   69   69   71  1.27  0.00  0.58  1.00  -0.29   0.27
  27 I   52 L   70   69   69   71  1.27  0.63  0.58  0.79   0.31   0.31
  27 I   53 F   70   69   69   71  1.27  0.65  0.58  0.78   0.20   0.16
  27 I   54 Q   70   69   69   71  1.27  0.13  0.58  0.96  -0.38   0.33
  27 I   55 I   70   69   69   71  1.27  0.33  0.58  0.89   0.30   0.29
  27 I   56 S   70   69   69   71  1.27  0.31  0.58  0.90  -0.38   0.43
  27 I   57 N   70   69   69   71  1.27  0.81  0.58  0.73  -0.43   0.46
  27 I   58 K   70   69   69   71  1.27  1.63  0.58  0.46  -0.35   0.42
  27 I   59 L   70   69   69   71  1.27  1.25  0.58  0.58  -0.12   0.29
  27 I   60 W   70   69   69   71  1.27  0.00  0.58  1.00  -0.05   0.13
  27 I   61 C   70   69   69   71  1.27  0.00  0.58  1.00  -0.23   0.24
  27 I   62 K   70   67   67   71  1.27  1.58  0.58  0.47  -0.42   0.46
  27 I   63 S   70   58   58   71  1.27  1.18  0.58  0.61  -0.39   0.40
  27 I   64 S   70   54   54   71  1.27  1.05  0.58  0.65  -0.18   0.26
  27 I   65 Q   70   66   66   71  1.27  1.76  0.58  0.41  -0.30   0.36
  27 I   66 V   70   66   66   71  1.27  1.27  0.58  0.58  -0.16   0.24
  27 I   67 P   70   69   69   71  1.27  1.48  0.58  0.51  -0.39   0.43
  27 I   68 Q   70   57   57   71  1.27  1.79  0.58  0.40  -0.30   0.35
  27 I   69 S   70   69   69   71  1.27  1.53  0.58  0.49  -0.23   0.37
  27 I   70 R   70   68   68   71  1.27  2.12  0.58  0.29  -0.35   0.45
  27 I   71 N   70   69   69   71  1.27  0.37  0.58  0.88  -0.41   0.44
  27 I   72 I   70   69   69   71  1.27  1.94  0.58  0.35  -0.05   0.40
  27 I   73 C   70   69   69   71  1.27  0.00  0.58  1.00  -0.23   0.24
  27 I   74 D   70   69   69   71  1.27  1.50  0.58  0.50  -0.42   0.42
  27 I   75 I   70   69   69   71  1.27  1.08  0.58  0.64   0.31   0.29
  27 I   76 S   70   69   69   71  1.27  1.94  0.58  0.35  -0.33   0.40
  27 I   77 C   70   69   69   71  1.27  0.00  0.58  1.00  -0.23   0.24
  27 I   78 D   70   69   69   71  1.27  1.29  0.58  0.57  -0.31   0.41
  27 I   79 K   70   69   69   71  1.27  1.42  0.58  0.53  -0.24   0.48
  27 I   80 F   70   69   69   71  1.27  0.21  0.58  0.93   0.27   0.27
  27 I   81 L   70   69   69   71  1.27  0.63  0.58  0.79   0.23   0.32
  27 I   82 D   70   69   69   71  1.27  1.86  0.58  0.38  -0.36   0.43
  27 I   83 D   70   69   69   71  1.27  1.32  0.58  0.56  -0.47   0.48
  27 I   84 D   70   69   69   71  1.27  0.59  0.58  0.80  -0.50   0.46
  27 I   85 I   70   69   69   71  1.27  0.74  0.58  0.75   0.32   0.31
  27 I   86 T   70   69   69   71  1.27  1.32  0.58  0.56  -0.17   0.39
  27 I   87 D   70   69   69   71  1.27  1.94  0.58  0.35  -0.28   0.51
  27 I   88 D   70   69   69   71  1.27  1.37  0.58  0.54  -0.15   0.40
  27 I   89 I   70   69   69   71  1.27  0.99  0.58  0.67   0.26   0.27
  27 I   90 M   70   69   69   71  1.27  2.11  0.58  0.30  -0.24   0.41
  27 I   91 C   70   69   69   71  1.27  0.00  0.58  1.00  -0.23   0.24
  27 I   92 A   70   69   69   71  1.27  0.00  0.58  1.00   0.21   0.21
  27 I   93 K   70   69   69   71  1.27  0.64  0.58  0.79  -0.37   0.35
  27 I   94 K   70   69   69   71  1.27  0.92  0.58  0.69  -0.38   0.34
  27 I   95 I   70   69   69   71  1.27  0.63  0.58  0.79   0.32   0.29
  27 I   96 L   70   69   69   71  1.27  1.15  0.58  0.62   0.26   0.29
  27 I   97 D   70   69   69   71  1.27  1.42  0.58  0.53  -0.51   0.48
  27 I   98 I   70   69   69   71  1.27  1.95  0.58  0.35  -0.29   0.41
  27 I   99 K   70   69   69   71  1.27  1.84  0.58  0.39  -0.42   0.42
  27 I  100 G   70   69   69   71  1.27  0.46  0.58  0.85  -0.36   0.39
  27 I  101 I   70   69   69   71  1.27  1.36  0.58  0.55   0.21   0.25
  27 I  102 D   70   69   69   71  1.27  1.80  0.58  0.40  -0.41   0.46
  27 I  103 Y   70   69   69   71  1.27  0.63  0.58  0.79   0.04   0.30
  27 I  104 W   70   69   69   71  1.27  0.00  0.58  1.00  -0.05   0.13
  27 I  105 L   70   69   69   71  1.27  1.56  0.58  0.48  -0.03   0.40
  27 I  106 A   70   69   69   71  1.27  1.32  0.58  0.56   0.02   0.31
  27 I  107 H   70   69   69   71  1.27  0.08  0.58  0.97  -0.05   0.14
  27 I  108 K   70   69   69   71  1.27  1.41  0.58  0.53  -0.37   0.43
  27 I  109 A   70   61   61   71  1.27  1.61  0.58  0.46  -0.38   0.42
  27 I  110 L   70   69   69   71  1.27  1.30  0.58  0.57  -0.31   0.32
  27 I  111 C   70   69   69   71  1.27  0.00  0.58  1.00  -0.23   0.24
  27 I  112 T   70   69   69   71  1.27  1.78  0.58  0.41  -0.41   0.40
  27 I  113 E   70   57   57   71  1.27  1.71  0.58  0.43  -0.41   0.49
  27 I  114 K   70   69   69   71  1.27  1.23  0.58  0.59  -0.44   0.48
  27 I  115 L   70   69   69   71  1.27  0.81  0.58  0.73   0.29   0.28
  27 I  116 E   70   69   69   71  1.27  1.81  0.58  0.39  -0.35   0.42
  27 I  117 Q   70   69   69   71  1.27  2.24  0.58  0.25  -0.35   0.46
  27 I  118 W   70   54   54   71  1.27  0.59  0.58  0.80  -0.06   0.15
  27 I  119 L   70   69   69   71  1.27  1.35  0.58  0.55   0.25   0.32
  27 I  120 C   70   69   69   71  1.27  1.85  0.58  0.38  -0.39   0.42
  27 I  121 E   70   69   69   71  1.27  1.12  0.58  0.63  -0.40   0.47
  27 I  122 K   70   69   69   71  1.27  0.08  0.58  0.97  -0.23   0.24
  28 C   29 T   70   70   70   71  0.00  1.42  1.00  0.53  -0.30   0.28
  28 C   30 M   70   70   70   71  0.00  0.80  1.00  0.73  -0.16   0.23
  28 C   31 F   70   70   70   71  0.00  1.74  1.00  0.42  -0.37   0.33
  28 C   32 H   70   70   70   71  0.00  1.65  1.00  0.45  -0.03   0.31
  28 C   33 T   70   70   70   71  0.00  0.25  1.00  0.92  -0.46   0.34
  28 C   34 S   70   70   70   71  0.00  0.00  1.00  1.00   0.13   0.09
  28 C   35 G   70   70   70   71  0.00  1.71  1.00  0.43  -0.27   0.32
  28 C   36 Y   70   70   70   71  0.00  1.01  1.00  0.66  -0.10   0.31
  28 C   37 D   70   70   70   71  0.00  1.02  1.00  0.66  -0.38   0.46
  28 C   38 T   70   70   70   71  0.00  0.64  1.00  0.79  -0.33   0.25
  28 C   39 Q   70   67   67   71  0.00  2.32  1.00  0.23  -0.33   0.46
  28 C   40 A   70   70   70   71  0.00  0.89  1.00  0.70  -0.20   0.27
  28 C   41 I   70   70   70   71  0.00  1.52  1.00  0.49  -0.22   0.23
  28 C   42 V   70   70   70   71  0.00  1.21  1.00  0.59  -0.24   0.26
  28 C   43 E   70   65   65   71  0.00  2.02  1.00  0.33  -0.38   0.45
  28 C   44 N   70   69   69   71  0.00  1.55  1.00  0.48  -0.36   0.40
  28 C   45 N   70   63   63   71  0.00  1.57  1.00  0.48  -0.32   0.32
  28 C   46 E   70   68   68   71  0.00  0.79  1.00  0.73  -0.21   0.44
  28 C   47 S   70   69   69   71  0.00  0.15  1.00  0.95   0.13   0.11
  28 C   48 T   70   69   69   71  0.00  1.37  1.00  0.54  -0.30   0.28
  28 C   49 E   70   69   69   71  0.00  0.53  1.00  0.82  -0.36   0.51
  28 C   50 Y   70   69   69   71  0.00  0.26  1.00  0.91  -0.11   0.16
  28 C   51 G   70   69   69   71  0.00  0.00  1.00  1.00  -0.03   0.02
  28 C   52 L   70   69   69   71  0.00  0.63  1.00  0.79  -0.16   0.28
  28 C   53 F   70   69   69   71  0.00  0.65  1.00  0.78   0.01   0.16
  28 C   54 Q   70   69   69   71  0.00  0.13  1.00  0.96  -0.42   0.30
  28 C   55 I   70   69   69   71  0.00  0.33  1.00  0.89  -0.08   0.23
  28 C   56 S   70   69   69   71  0.00  0.31  1.00  0.90  -0.24   0.25
  28 C   57 N   70   69   69   71  0.00  0.81  1.00  0.73  -0.18   0.40
  28 C   58 K   70   69   69   71  0.00  1.63  1.00  0.46  -0.38   0.47
  28 C   59 L   70   69   69   71  0.00  1.25  1.00  0.58  -0.18   0.41
  28 C   60 W   70   69   69   71  0.00  0.00  1.00  1.00   0.24   0.17
  28 C   61 C   70   69   69   71  0.00  0.00  1.00  1.00   1.55   1.11
  28 C   62 K   70   67   67   71  0.00  1.58  1.00  0.47  -0.37   0.38
  28 C   63 S   70   58   58   71  0.00  1.18  1.00  0.61  -0.36   0.33
  28 C   64 S   70   54   54   71  0.00  1.05  1.00  0.65  -0.14   0.22
  28 C   65 Q   70   66   66   71  0.00  1.76  1.00  0.41  -0.46   0.36
  28 C   66 V   70   66   66   71  0.00  1.27  1.00  0.58  -0.28   0.24
  28 C   67 P   70   69   69   71  0.00  1.48  1.00  0.51  -0.35   0.45
  28 C   68 Q   70   57   57   71  0.00  1.79  1.00  0.40  -0.13   0.35
  28 C   69 S   70   69   69   71  0.00  1.53  1.00  0.49  -0.17   0.33
  28 C   70 R   70   68   68   71  0.00  2.12  1.00  0.29  -0.40   0.46
  28 C   71 N   70   69   69   71  0.00  0.37  1.00  0.88  -0.30   0.34
  28 C   72 I   70   69   69   71  0.00  1.94  1.00  0.35  -0.42   0.47
  28 C   73 C   70   69   69   71  0.00  0.00  1.00  1.00   1.55   1.11
  28 C   74 D   70   69   69   71  0.00  1.50  1.00  0.50  -0.15   0.46
  28 C   75 I   70   69   69   71  0.00  1.08  1.00  0.64  -0.21   0.30
  28 C   76 S   70   69   69   71  0.00  1.94  1.00  0.35  -0.29   0.37
  28 C   77 C   70   69   69   71  0.00  0.00  1.00  1.00   1.55   1.11
  28 C   78 D   70   69   69   71  0.00  1.29  1.00  0.57  -0.15   0.40
  28 C   79 K   70   69   69   71  0.00  1.42  1.00  0.53  -0.40   0.47
  28 C   80 F   70   69   69   71  0.00  0.21  1.00  0.93  -0.24   0.16
  28 C   81 L   70   69   69   71  0.00  0.63  1.00  0.79  -0.28   0.22
  28 C   82 D   70   69   69   71  0.00  1.86  1.00  0.38  -0.41   0.47
  28 C   83 D   70   69   69   71  0.00  1.32  1.00  0.56  -0.40   0.46
  28 C   84 D   70   69   69   71  0.00  0.59  1.00  0.80  -0.33   0.43
  28 C   85 I   70   69   69   71  0.00  0.74  1.00  0.75  -0.18   0.26
  28 C   86 T   70   69   69   71  0.00  1.32  1.00  0.56  -0.43   0.40
  28 C   87 D   70   69   69   71  0.00  1.94  1.00  0.35  -0.42   0.47
  28 C   88 D   70   69   69   71  0.00  1.37  1.00  0.54  -0.27   0.46
  28 C   89 I   70   69   69   71  0.00  0.99  1.00  0.67  -0.17   0.22
  28 C   90 M   70   69   69   71  0.00  2.11  1.00  0.30  -0.38   0.43
  28 C   91 C   70   69   69   71  0.00  0.00  1.00  1.00   1.55   1.11
  28 C   92 A   70   69   69   71  0.00  0.00  1.00  1.00  -0.06   0.04
  28 C   93 K   70   69   69   71  0.00  0.64  1.00  0.79  -0.64   0.48
  28 C   94 K   70   69   69   71  0.00  0.92  1.00  0.69  -0.60   0.46
  28 C   95 I   70   69   69   71  0.00  0.63  1.00  0.79  -0.09   0.13
  28 C   96 L   70   69   69   71  0.00  1.15  1.00  0.62  -0.16   0.27
  28 C   97 D   70   69   69   71  0.00  1.42  1.00  0.53  -0.45   0.46
  28 C   98 I   70   69   69   71  0.00  1.95  1.00  0.35  -0.42   0.43
  28 C   99 K   70   69   69   71  0.00  1.84  1.00  0.39  -0.33   0.47
  28 C  100 G   70   69   69   71  0.00  0.46  1.00  0.85  -0.09   0.18
  28 C  101 I   70   69   69   71  0.00  1.36  1.00  0.55  -0.01   0.45
  28 C  102 D   70   69   69   71  0.00  1.80  1.00  0.40  -0.34   0.42
  28 C  103 Y   70   69   69   71  0.00  0.63  1.00  0.79  -0.23   0.34
  28 C  104 W   70   69   69   71  0.00  0.00  1.00  1.00   0.24   0.17
  28 C  105 L   70   69   69   71  0.00  1.56  1.00  0.48  -0.22   0.37
  28 C  106 A   70   69   69   71  0.00  1.32  1.00  0.56  -0.19   0.26
  28 C  107 H   70   69   69   71  0.00  0.08  1.00  0.97   0.20   0.22
  28 C  108 K   70   69   69   71  0.00  1.41  1.00  0.53  -0.42   0.47
  28 C  109 A   70   61   61   71  0.00  1.61  1.00  0.46  -0.44   0.41
  28 C  110 L   70   69   69   71  0.00  1.30  1.00  0.57   0.07   0.48
  28 C  111 C   70   69   69   71  0.00  0.00  1.00  1.00   1.55   1.11
  28 C  112 T   70   69   69   71  0.00  1.78  1.00  0.41  -0.46   0.37
  28 C  113 E   70   57   57   71  0.00  1.71  1.00  0.43  -0.47   0.57
  28 C  114 K   70   69   69   71  0.00  1.23  1.00  0.59  -0.33   0.53
  28 C  115 L   70   69   69   71  0.00  0.81  1.00  0.73  -0.29   0.23
  28 C  116 E   70   69   69   71  0.00  1.81  1.00  0.39  -0.16   0.34
  28 C  117 Q   70   69   69   71  0.00  2.24  1.00  0.25  -0.42   0.54
  28 C  118 W   70   54   54   71  0.00  0.59  1.00  0.80  -0.02   0.31
  28 C  119 L   70   69   69   71  0.00  1.35  1.00  0.55  -0.27   0.33
  28 C  120 C   70   69   69   71  0.00  1.85  1.00  0.38  -0.40   0.60
  28 C  121 E   70   69   69   71  0.00  1.12  1.00  0.63  -0.24   0.42
  28 C  122 K   70   69   69   71  0.00  0.08  1.00  0.97   1.49   0.95
  29 T   30 M   70   70   70   71  1.42  0.80  0.53  0.73   0.16   0.24
  29 T   31 F   70   70   70   71  1.42  1.74  0.53  0.42  -0.24   0.30
  29 T   32 H   70   70   70   71  1.42  1.65  0.53  0.45  -0.08   0.34
  29 T   33 T   70   70   70   71  1.42  0.25  0.53  0.92  -0.45   0.37
  29 T   34 S   70   70   70   71  1.42  0.00  0.53  1.00  -0.38   0.27
  29 T   35 G   70   70   70   71  1.42  1.71  0.53  0.43  -0.37   0.43
  29 T   36 Y   70   70   70   71  1.42  1.01  0.53  0.66  -0.01   0.27
  29 T   37 D   70   70   70   71  1.42  1.02  0.53  0.66  -0.43   0.44
  29 T   38 T   70   70   70   71  1.42  0.64  0.53  0.79  -0.16   0.21
  29 T   39 Q   70   67   67   71  1.42  2.32  0.53  0.23  -0.32   0.41
  29 T   40 A   70   70   70   71  1.42  0.89  0.53  0.70  -0.00   0.29
  29 T   41 I   70   70   70   71  1.42  1.52  0.53  0.49   0.06   0.31
  29 T   42 V   70   70   70   71  1.42  1.21  0.53  0.59  -0.34   0.37
  29 T   43 E   70   65   65   71  1.42  2.02  0.53  0.33  -0.29   0.42
  29 T   44 N   70   69   69   71  1.42  1.55  0.53  0.48  -0.32   0.43
  29 T   45 N   70   63   63   71  1.42  1.57  0.53  0.48  -0.34   0.42
  29 T   46 E   70   68   68   71  1.42  0.79  0.53  0.73  -0.33   0.39
  29 T   47 S   70   69   69   71  1.42  0.15  0.53  0.95  -0.36   0.26
  29 T   48 T   70   69   69   71  1.42  1.37  0.53  0.54  -0.23   0.33
  29 T   49 E   70   69   69   71  1.42  0.53  0.53  0.82  -0.53   0.49
  29 T   50 Y   70   69   69   71  1.42  0.26  0.53  0.91  -0.07   0.21
  29 T   51 G   70   69   69   71  1.42  0.00  0.53  1.00  -0.31   0.24
  29 T   52 L   70   69   69   71  1.42  0.63  0.53  0.79   0.32   0.28
  29 T   53 F   70   69   69   71  1.42  0.65  0.53  0.78   0.24   0.21
  29 T   54 Q   70   69   69   71  1.42  0.13  0.53  0.96  -0.35   0.23
  29 T   55 I   70   69   69   71  1.42  0.33  0.53  0.89   0.29   0.25
  29 T   56 S   70   69   69   71  1.42  0.31  0.53  0.90  -0.42   0.36
  29 T   57 N   70   69   69   71  1.42  0.81  0.53  0.73  -0.45   0.50
  29 T   58 K   70   69   69   71  1.42  1.63  0.53  0.46  -0.26   0.35
  29 T   59 L   70   69   69   71  1.42  1.25  0.53  0.58  -0.06   0.31
  29 T   60 W   70   69   69   71  1.42  0.00  0.53  1.00  -0.03   0.16
  29 T   61 C   70   69   69   71  1.42  0.00  0.53  1.00  -0.29   0.28
  29 T   62 K   70   67   67   71  1.42  1.58  0.53  0.47  -0.38   0.43
  29 T   63 S   70   58   58   71  1.42  1.18  0.53  0.61  -0.35   0.34
  29 T   64 S   70   54   54   71  1.42  1.05  0.53  0.65  -0.19   0.21
  29 T   65 Q   70   66   66   71  1.42  1.76  0.53  0.41  -0.25   0.33
  29 T   66 V   70   66   66   71  1.42  1.27  0.53  0.58  -0.21   0.31
  29 T   67 P   70   69   69   71  1.42  1.48  0.53  0.51  -0.36   0.42
  29 T   68 Q   70   57   57   71  1.42  1.79  0.53  0.40  -0.27   0.37
  29 T   69 S   70   69   69   71  1.42  1.53  0.53  0.49  -0.25   0.34
  29 T   70 R   70   68   68   71  1.42  2.12  0.53  0.29  -0.27   0.38
  29 T   71 N   70   69   69   71  1.42  0.37  0.53  0.88  -0.45   0.42
  29 T   72 I   70   69   69   71  1.42  1.94  0.53  0.35  -0.15   0.45
  29 T   73 C   70   69   69   71  1.42  0.00  0.53  1.00  -0.29   0.28
  29 T   74 D   70   69   69   71  1.42  1.50  0.53  0.50  -0.39   0.39
  29 T   75 I   70   69   69   71  1.42  1.08  0.53  0.64   0.31   0.23
  29 T   76 S   70   69   69   71  1.42  1.94  0.53  0.35  -0.32   0.41
  29 T   77 C   70   69   69   71  1.42  0.00  0.53  1.00  -0.29   0.28
  29 T   78 D   70   69   69   71  1.42  1.29  0.53  0.57  -0.35   0.34
  29 T   79 K   70   69   69   71  1.42  1.42  0.53  0.53  -0.22   0.48
  29 T   80 F   70   69   69   71  1.42  0.21  0.53  0.93   0.27   0.28
  29 T   81 L   70   69   69   71  1.42  0.63  0.53  0.79   0.22   0.29
  29 T   82 D   70   69   69   71  1.42  1.86  0.53  0.38  -0.33   0.44
  29 T   83 D   70   69   69   71  1.42  1.32  0.53  0.56  -0.49   0.49
  29 T   84 D   70   69   69   71  1.42  0.59  0.53  0.80  -0.54   0.46
  29 T   85 I   70   69   69   71  1.42  0.74  0.53  0.75   0.31   0.28
  29 T   86 T   70   69   69   71  1.42  1.32  0.53  0.56  -0.20   0.39
  29 T   87 D   70   69   69   71  1.42  1.94  0.53  0.35  -0.33   0.47
  29 T   88 D   70   69   69   71  1.42  1.37  0.53  0.54  -0.19   0.39
  29 T   89 I   70   69   69   71  1.42  0.99  0.53  0.67   0.22   0.25
  29 T   90 M   70   69   69   71  1.42  2.11  0.53  0.30  -0.25   0.41
  29 T   91 C   70   69   69   71  1.42  0.00  0.53  1.00  -0.29   0.28
  29 T   92 A   70   69   69   71  1.42  0.00  0.53  1.00   0.11   0.15
  29 T   93 K   70   69   69   71  1.42  0.64  0.53  0.79  -0.34   0.29
  29 T   94 K   70   69   69   71  1.42  0.92  0.53  0.69  -0.34   0.34
  29 T   95 I   70   69   69   71  1.42  0.63  0.53  0.79   0.30   0.25
  29 T   96 L   70   69   69   71  1.42  1.15  0.53  0.62   0.16   0.23
  29 T   97 D   70   69   69   71  1.42  1.42  0.53  0.53  -0.47   0.46
  29 T   98 I   70   69   69   71  1.42  1.95  0.53  0.35  -0.28   0.35
  29 T   99 K   70   69   69   71  1.42  1.84  0.53  0.39  -0.38   0.42
  29 T  100 G   70   69   69   71  1.42  0.46  0.53  0.85  -0.34   0.35
  29 T  101 I   70   69   69   71  1.42  1.36  0.53  0.55   0.20   0.26
  29 T  102 D   70   69   69   71  1.42  1.80  0.53  0.40  -0.36   0.43
  29 T  103 Y   70   69   69   71  1.42  0.63  0.53  0.79   0.03   0.26
  29 T  104 W   70   69   69   71  1.42  0.00  0.53  1.00  -0.03   0.16
  29 T  105 L   70   69   69   71  1.42  1.56  0.53  0.48  -0.06   0.36
  29 T  106 A   70   69   69   71  1.42  1.32  0.53  0.56  -0.08   0.32
  29 T  107 H   70   69   69   71  1.42  0.08  0.53  0.97  -0.03   0.20
  29 T  108 K   70   69   69   71  1.42  1.41  0.53  0.53  -0.35   0.37
  29 T  109 A   70   61   61   71  1.42  1.61  0.53  0.46  -0.30   0.40
  29 T  110 L   70   69   69   71  1.42  1.30  0.53  0.57  -0.30   0.28
  29 T  111 C   70   69   69   71  1.42  0.00  0.53  1.00  -0.29   0.28
  29 T  112 T   70   69   69   71  1.42  1.78  0.53  0.41  -0.26   0.46
  29 T  113 E   70   57   57   71  1.42  1.71  0.53  0.43  -0.29   0.42
  29 T  114 K   70   69   69   71  1.42  1.23  0.53  0.59  -0.44   0.45
  29 T  115 L   70   69   69   71  1.42  0.81  0.53  0.73   0.28   0.27
  29 T  116 E   70   69   69   71  1.42  1.81  0.53  0.39  -0.30   0.34
  29 T  117 Q   70   69   69   71  1.42  2.24  0.53  0.25  -0.36   0.48
  29 T  118 W   70   54   54   71  1.42  0.59  0.53  0.80  -0.05   0.16
  29 T  119 L   70   69   69   71  1.42  1.35  0.53  0.55   0.25   0.29
  29 T  120 C   70   69   69   71  1.42  1.85  0.53  0.38  -0.41   0.49
  29 T  121 E   70   69   69   71  1.42  1.12  0.53  0.63  -0.38   0.39
  29 T  122 K   70   69   69   71  1.42  0.08  0.53  0.97  -0.27   0.22
  30 M   31 F   70   70   70   71  0.80  1.74  0.73  0.42  -0.26   0.29
  30 M   32 H   70   70   70   71  0.80  1.65  0.73  0.45  -0.13   0.30
  30 M   33 T   70   70   70   71  0.80  0.25  0.73  0.92  -0.35   0.36
  30 M   34 S   70   70   70   71  0.80  0.00  0.73  1.00  -0.20   0.27
  30 M   35 G   70   70   70   71  0.80  1.71  0.73  0.43  -0.29   0.34
  30 M   36 Y   70   70   70   71  0.80  1.01  0.73  0.66   0.01   0.20
  30 M   37 D   70   70   70   71  0.80  1.02  0.73  0.66  -0.25   0.37
  30 M   38 T   70   70   70   71  0.80  0.64  0.73  0.79  -0.09   0.24
  30 M   39 Q   70   67   67   71  0.80  2.32  0.73  0.23  -0.27   0.34
  30 M   40 A   70   70   70   71  0.80  0.89  0.73  0.70   0.08   0.27
  30 M   41 I   70   70   70   71  0.80  1.52  0.73  0.49   0.04   0.28
  30 M   42 V   70   70   70   71  0.80  1.21  0.73  0.59  -0.18   0.30
  30 M   43 E   70   65   65   71  0.80  2.02  0.73  0.33  -0.31   0.35
  30 M   44 N   70   69   69   71  0.80  1.55  0.73  0.48  -0.23   0.36
  30 M   45 N   70   63   63   71  0.80  1.57  0.73  0.48  -0.26   0.28
  30 M   46 E   70   68   68   71  0.80  0.79  0.73  0.73  -0.27   0.29
  30 M   47 S   70   69   69   71  0.80  0.15  0.73  0.95  -0.19   0.28
  30 M   48 T   70   69   69   71  0.80  1.37  0.73  0.54  -0.14   0.30
  30 M   49 E   70   69   69   71  0.80  0.53  0.73  0.82  -0.41   0.38
  30 M   50 Y   70   69   69   71  0.80  0.26  0.73  0.91  -0.13   0.18
  30 M   51 G   70   69   69   71  0.80  0.00  0.73  1.00  -0.22   0.25
  30 M   52 L   70   69   69   71  0.80  0.63  0.73  0.79   0.25   0.22
  30 M   53 F   70   69   69   71  0.80  0.65  0.73  0.78   0.09   0.13
  30 M   54 Q   70   69   69   71  0.80  0.13  0.73  0.96  -0.20   0.32
  30 M   55 I   70   69   69   71  0.80  0.33  0.73  0.89   0.23   0.20
  30 M   56 S   70   69   69   71  0.80  0.31  0.73  0.90  -0.20   0.34
  30 M   57 N   70   69   69   71  0.80  0.81  0.73  0.73  -0.28   0.35
  30 M   58 K   70   69   69   71  0.80  1.63  0.73  0.46  -0.29   0.35
  30 M   59 L   70   69   69   71  0.80  1.25  0.73  0.58  -0.12   0.37
  30 M   60 W   70   69   69   71  0.80  0.00  0.73  1.00  -0.06   0.12
  30 M   61 C   70   69   69   71  0.80  0.00  0.73  1.00  -0.15   0.23
  30 M   62 K   70   67   67   71  0.80  1.58  0.73  0.47  -0.28   0.35
  30 M   63 S   70   58   58   71  0.80  1.18  0.73  0.61  -0.28   0.28
  30 M   64 S   70   54   54   71  0.80  1.05  0.73  0.65  -0.13   0.19
  30 M   65 Q   70   66   66   71  0.80  1.76  0.73  0.41  -0.26   0.29
  30 M   66 V   70   66   66   71  0.80  1.27  0.73  0.58  -0.12   0.25
  30 M   67 P   70   69   69   71  0.80  1.48  0.73  0.51  -0.29   0.32
  30 M   68 Q   70   57   57   71  0.80  1.79  0.73  0.40  -0.24   0.34
  30 M   69 S   70   69   69   71  0.80  1.53  0.73  0.49  -0.15   0.30
  30 M   70 R   70   68   68   71  0.80  2.12  0.73  0.29  -0.25   0.35
  30 M   71 N   70   69   69   71  0.80  0.37  0.73  0.88  -0.11   0.25
  30 M   72 I   70   69   69   71  0.80  1.94  0.73  0.35  -0.13   0.34
  30 M   73 C   70   69   69   71  0.80  0.00  0.73  1.00  -0.15   0.23
  30 M   74 D   70   69   69   71  0.80  1.50  0.73  0.50  -0.34   0.36
  30 M   75 I   70   69   69   71  0.80  1.08  0.73  0.64   0.25   0.25
  30 M   76 S   70   69   69   71  0.80  1.94  0.73  0.35  -0.23   0.30
  30 M   77 C   70   69   69   71  0.80  0.00  0.73  1.00  -0.15   0.23
  30 M   78 D   70   69   69   71  0.80  1.29  0.73  0.57  -0.24   0.34
  30 M   79 K   70   69   69   71  0.80  1.42  0.73  0.53  -0.17   0.39
  30 M   80 F   70   69   69   71  0.80  0.21  0.73  0.93   0.17   0.21
  30 M   81 L   70   69   69   71  0.80  0.63  0.73  0.79   0.14   0.18
  30 M   82 D   70   69   69   71  0.80  1.86  0.73  0.38  -0.26   0.35
  30 M   83 D   70   69   69   71  0.80  1.32  0.73  0.56  -0.36   0.37
  30 M   84 D   70   69   69   71  0.80  0.59  0.73  0.80  -0.36   0.36
  30 M   85 I   70   69   69   71  0.80  0.74  0.73  0.75   0.21   0.20
  30 M   86 T   70   69   69   71  0.80  1.32  0.73  0.56  -0.15   0.35
  30 M   87 D   70   69   69   71  0.80  1.94  0.73  0.35  -0.26   0.39
  30 M   88 D   70   69   69   71  0.80  1.37  0.73  0.54  -0.11   0.32
  30 M   89 I   70   69   69   71  0.80  0.99  0.73  0.67   0.22   0.21
  30 M   90 M   70   69   69   71  0.80  2.11  0.73  0.30  -0.21   0.33
  30 M   91 C   70   69   69   71  0.80  0.00  0.73  1.00  -0.15   0.23
  30 M   92 A   70   69   69   71  0.80  0.00  0.73  1.00   0.22   0.20
  30 M   93 K   70   69   69   71  0.80  0.64  0.73  0.79  -0.23   0.30
  30 M   94 K   70   69   69   71  0.80  0.92  0.73  0.69  -0.28   0.31
  30 M   95 I   70   69   69   71  0.80  0.63  0.73  0.79   0.26   0.21
  30 M   96 L   70   69   69   71  0.80  1.15  0.73  0.62   0.17   0.23
  30 M   97 D   70   69   69   71  0.80  1.42  0.73  0.53  -0.37   0.36
  30 M   98 I   70   69   69   71  0.80  1.95  0.73  0.35  -0.24   0.31
  30 M   99 K   70   69   69   71  0.80  1.84  0.73  0.39  -0.30   0.35
  30 M  100 G   70   69   69   71  0.80  0.46  0.73  0.85  -0.23   0.29
  30 M  101 I   70   69   69   71  0.80  1.36  0.73  0.55   0.11   0.25
  30 M  102 D   70   69   69   71  0.80  1.80  0.73  0.40  -0.31   0.35
  30 M  103 Y   70   69   69   71  0.80  0.63  0.73  0.79   0.11   0.27
  30 M  104 W   70   69   69   71  0.80  0.00  0.73  1.00  -0.06   0.12
  30 M  105 L   70   69   69   71  0.80  1.56  0.73  0.48  -0.05   0.32
  30 M  106 A   70   69   69   71  0.80  1.32  0.73  0.56   0.00   0.28
  30 M  107 H   70   69   69   71  0.80  0.08  0.73  0.97  -0.07   0.21
  30 M  108 K   70   69   69   71  0.80  1.41  0.73  0.53  -0.34   0.36
  30 M  109 A   70   61   61   71  0.80  1.61  0.73  0.46  -0.24   0.33
  30 M  110 L   70   69   69   71  0.80  1.30  0.73  0.57  -0.28   0.30
  30 M  111 C   70   69   69   71  0.80  0.00  0.73  1.00  -0.15   0.23
  30 M  112 T   70   69   69   71  0.80  1.78  0.73  0.41  -0.33   0.34
  30 M  113 E   70   57   57   71  0.80  1.71  0.73  0.43  -0.31   0.38
  30 M  114 K   70   69   69   71  0.80  1.23  0.73  0.59  -0.35   0.36
  30 M  115 L   70   69   69   71  0.80  0.81  0.73  0.73   0.15   0.17
  30 M  116 E   70   69   69   71  0.80  1.81  0.73  0.39  -0.23   0.32
  30 M  117 Q   70   69   69   71  0.80  2.24  0.73  0.25  -0.31   0.41
  30 M  118 W   70   54   54   71  0.80  0.59  0.73  0.80  -0.01   0.12
  30 M  119 L   70   69   69   71  0.80  1.35  0.73  0.55   0.16   0.25
  30 M  120 C   70   69   69   71  0.80  1.85  0.73  0.38  -0.35   0.35
  30 M  121 E   70   69   69   71  0.80  1.12  0.73  0.63  -0.30   0.33
  30 M  122 K   70   69   69   71  0.80  0.08  0.73  0.97  -0.17   0.29
  31 F   32 H   70   70   70   71  1.74  1.65  0.42  0.45   0.08   0.38
  31 F   33 T   70   70   70   71  1.74  0.25  0.42  0.92   0.16   0.30
  31 F   34 S   70   70   70   71  1.74  0.00  0.42  1.00  -0.08   0.21
  31 F   35 G   70   70   70   71  1.74  1.71  0.42  0.43   0.22   0.43
  31 F   36 Y   70   70   70   71  1.74  1.01  0.42  0.66  -0.00   0.41
  31 F   37 D   70   70   70   71  1.74  1.02  0.42  0.66   0.22   0.48
  31 F   38 T   70   70   70   71  1.74  0.64  0.42  0.79  -0.03   0.35
  31 F   39 Q   70   67   67   71  1.74  2.32  0.42  0.23   0.16   0.38
  31 F   40 A   70   70   70   71  1.74  0.89  0.42  0.70  -0.08   0.50
  31 F   41 I   70   70   70   71  1.74  1.52  0.42  0.49  -0.08   0.37
  31 F   42 V   70   70   70   71  1.74  1.21  0.42  0.59   0.14   0.36
  31 F   43 E   70   65   65   71  1.74  2.02  0.42  0.33   0.17   0.44
  31 F   44 N   70   69   69   71  1.74  1.55  0.42  0.48   0.14   0.39
  31 F   45 N   70   63   63   71  1.74  1.57  0.42  0.48   0.23   0.37
  31 F   46 E   70   68   68   71  1.74  0.79  0.42  0.73   0.07   0.35
  31 F   47 S   70   69   69   71  1.74  0.15  0.42  0.95  -0.05   0.27
  31 F   48 T   70   69   69   71  1.74  1.37  0.42  0.54   0.19   0.51
  31 F   49 E   70   69   69   71  1.74  0.53  0.42  0.82   0.19   0.40
  31 F   50 Y   70   69   69   71  1.74  0.26  0.42  0.91  -0.08   0.26
  31 F   51 G   70   69   69   71  1.74  0.00  0.42  1.00  -0.02   0.25
  31 F   52 L   70   69   69   71  1.74  0.63  0.42  0.79  -0.41   0.27
  31 F   53 F   70   69   69   71  1.74  0.65  0.42  0.78  -0.31   0.30
  31 F   54 Q   70   69   69   71  1.74  0.13  0.42  0.96  -0.04   0.36
  31 F   55 I   70   69   69   71  1.74  0.33  0.42  0.89  -0.45   0.30
  31 F   56 S   70   69   69   71  1.74  0.31  0.42  0.90   0.07   0.31
  31 F   57 N   70   69   69   71  1.74  0.81  0.42  0.73   0.06   0.31
  31 F   58 K   70   69   69   71  1.74  1.63  0.42  0.46   0.16   0.44
  31 F   59 L   70   69   69   71  1.74  1.25  0.42  0.58   0.04   0.39
  31 F   60 W   70   69   69   71  1.74  0.00  0.42  1.00  -0.10   0.22
  31 F   61 C   70   69   69   71  1.74  0.00  0.42  1.00  -0.37   0.33
  31 F   62 K   70   67   67   71  1.74  1.58  0.42  0.47   0.23   0.37
  31 F   63 S   70   58   58   71  1.74  1.18  0.42  0.61   0.33   0.37
  31 F   64 S   70   54   54   71  1.74  1.05  0.42  0.65   0.13   0.25
  31 F   65 Q   70   66   66   71  1.74  1.76  0.42  0.41   0.16   0.35
  31 F   66 V   70   66   66   71  1.74  1.27  0.42  0.58   0.08   0.32
  31 F   67 P   70   69   69   71  1.74  1.48  0.42  0.51   0.20   0.43
  31 F   68 Q   70   57   57   71  1.74  1.79  0.42  0.40   0.16   0.41
  31 F   69 S   70   69   69   71  1.74  1.53  0.42  0.49   0.04   0.31
  31 F   70 R   70   68   68   71  1.74  2.12  0.42  0.29   0.15   0.39
  31 F   71 N   70   69   69   71  1.74  0.37  0.42  0.88   0.17   0.51
  31 F   72 I   70   69   69   71  1.74  1.94  0.42  0.35   0.02   0.36
  31 F   73 C   70   69   69   71  1.74  0.00  0.42  1.00  -0.37   0.33
  31 F   74 D   70   69   69   71  1.74  1.50  0.42  0.50   0.18   0.39
  31 F   75 I   70   69   69   71  1.74  1.08  0.42  0.64  -0.38   0.29
  31 F   76 S   70   69   69   71  1.74  1.94  0.42  0.35   0.15   0.42
  31 F   77 C   70   69   69   71  1.74  0.00  0.42  1.00  -0.37   0.33
  31 F   78 D   70   69   69   71  1.74  1.29  0.42  0.57   0.11   0.35
  31 F   79 K   70   69   69   71  1.74  1.42  0.42  0.53   0.12   0.47
  31 F   80 F   70   69   69   71  1.74  0.21  0.42  0.93  -0.36   0.30
  31 F   81 L   70   69   69   71  1.74  0.63  0.42  0.79  -0.30   0.34
  31 F   82 D   70   69   69   71  1.74  1.86  0.42  0.38   0.14   0.37
  31 F   83 D   70   69   69   71  1.74  1.32  0.42  0.56   0.17   0.34
  31 F   84 D   70   69   69   71  1.74  0.59  0.42  0.80   0.18   0.35
  31 F   85 I   70   69   69   71  1.74  0.74  0.42  0.75  -0.40   0.31
  31 F   86 T   70   69   69   71  1.74  1.32  0.42  0.56   0.07   0.39
  31 F   87 D   70   69   69   71  1.74  1.94  0.42  0.35   0.23   0.41
  31 F   88 D   70   69   69   71  1.74  1.37  0.42  0.54  -0.03   0.37
  31 F   89 I   70   69   69   71  1.74  0.99  0.42  0.67  -0.31   0.32
  31 F   90 M   70   69   69   71  1.74  2.11  0.42  0.30   0.27   0.45
  31 F   91 C   70   69   69   71  1.74  0.00  0.42  1.00  -0.37   0.33
  31 F   92 A   70   69   69   71  1.74  0.00  0.42  1.00  -0.35   0.25
  31 F   93 K   70   69   69   71  1.74  0.64  0.42  0.79   0.06   0.38
  31 F   94 K   70   69   69   71  1.74  0.92  0.42  0.69   0.12   0.41
  31 F   95 I   70   69   69   71  1.74  0.63  0.42  0.79  -0.45   0.29
  31 F   96 L   70   69   69   71  1.74  1.15  0.42  0.62  -0.18   0.38
  31 F   97 D   70   69   69   71  1.74  1.42  0.42  0.53   0.48   0.52
  31 F   98 I   70   69   69   71  1.74  1.95  0.42  0.35   0.27   0.44
  31 F   99 K   70   69   69   71  1.74  1.84  0.42  0.39   0.27   0.44
  31 F  100 G   70   69   69   71  1.74  0.46  0.42  0.85   0.12   0.38
  31 F  101 I   70   69   69   71  1.74  1.36  0.42  0.55  -0.24   0.36
  31 F  102 D   70   69   69   71  1.74  1.80  0.42  0.40   0.12   0.43
  31 F  103 Y   70   69   69   71  1.74  0.63  0.42  0.79  -0.21   0.35
  31 F  104 W   70   69   69   71  1.74  0.00  0.42  1.00  -0.10   0.22
  31 F  105 L   70   69   69   71  1.74  1.56  0.42  0.48   0.06   0.39
  31 F  106 A   70   69   69   71  1.74  1.32  0.42  0.56  -0.09   0.31
  31 F  107 H   70   69   69   71  1.74  0.08  0.42  0.97  -0.10   0.24
  31 F  108 K   70   69   69   71  1.74  1.41  0.42  0.53   0.14   0.38
  31 F  109 A   70   61   61   71  1.74  1.61  0.42  0.46   0.21   0.35
  31 F  110 L   70   69   69   71  1.74  1.30  0.42  0.57   0.08   0.43
  31 F  111 C   70   69   69   71  1.74  0.00  0.42  1.00  -0.37   0.33
  31 F  112 T   70   69   69   71  1.74  1.78  0.42  0.41   0.22   0.39
  31 F  113 E   70   57   57   71  1.74  1.71  0.42  0.43   0.29   0.44
  31 F  114 K   70   69   69   71  1.74  1.23  0.42  0.59   0.35   0.43
  31 F  115 L   70   69   69   71  1.74  0.81  0.42  0.73  -0.32   0.29
  31 F  116 E   70   69   69   71  1.74  1.81  0.42  0.39   0.15   0.35
  31 F  117 Q   70   69   69   71  1.74  2.24  0.42  0.25   0.20   0.38
  31 F  118 W   70   54   54   71  1.74  0.59  0.42  0.80   0.01   0.33
  31 F  119 L   70   69   69   71  1.74  1.35  0.42  0.55  -0.30   0.37
  31 F  120 C   70   69   69   71  1.74  1.85  0.42  0.38   0.10   0.42
  31 F  121 E   70   69   69   71  1.74  1.12  0.42  0.63   0.18   0.38
  31 F  122 K   70   69   69   71  1.74  0.08  0.42  0.97  -0.35   0.39
  32 H   33 T   70   70   70   71  1.65  0.25  0.45  0.92   0.11   0.34
  32 H   34 S   70   70   70   71  1.65  0.00  0.45  1.00  -0.02   0.31
  32 H   35 G   70   70   70   71  1.65  1.71  0.45  0.43  -0.02   0.36
  32 H   36 Y   70   70   70   71  1.65  1.01  0.45  0.66   0.04   0.25
  32 H   37 D   70   70   70   71  1.65  1.02  0.45  0.66  -0.04   0.46
  32 H   38 T   70   70   70   71  1.65  0.64  0.45  0.79  -0.03   0.37
  32 H   39 Q   70   67   67   71  1.65  2.32  0.45  0.23   0.06   0.43
  32 H   40 A   70   70   70   71  1.65  0.89  0.45  0.70   0.00   0.30
  32 H   41 I   70   70   70   71  1.65  1.52  0.45  0.49  -0.08   0.34
  32 H   42 V   70   70   70   71  1.65  1.21  0.45  0.59  -0.08   0.36
  32 H   43 E   70   65   65   71  1.65  2.02  0.45  0.33   0.07   0.39
  32 H   44 N   70   69   69   71  1.65  1.55  0.45  0.48  -0.06   0.41
  32 H   45 N   70   63   63   71  1.65  1.57  0.45  0.48   0.10   0.37
  32 H   46 E   70   68   68   71  1.65  0.79  0.45  0.73  -0.00   0.35
  32 H   47 S   70   69   69   71  1.65  0.15  0.45  0.95  -0.01   0.32
  32 H   48 T   70   69   69   71  1.65  1.37  0.45  0.54   0.02   0.37
  32 H   49 E   70   69   69   71  1.65  0.53  0.45  0.82   0.05   0.40
  32 H   50 Y   70   69   69   71  1.65  0.26  0.45  0.91  -0.05   0.25
  32 H   51 G   70   69   69   71  1.65  0.00  0.45  1.00   0.03   0.19
  32 H   52 L   70   69   69   71  1.65  0.63  0.45  0.79  -0.18   0.37
  32 H   53 F   70   69   69   71  1.65  0.65  0.45  0.78  -0.05   0.29
  32 H   54 Q   70   69   69   71  1.65  0.13  0.45  0.96   0.00   0.41
  32 H   55 I   70   69   69   71  1.65  0.33  0.45  0.89  -0.20   0.37
  32 H   56 S   70   69   69   71  1.65  0.31  0.45  0.90  -0.08   0.36
  32 H   57 N   70   69   69   71  1.65  0.81  0.45  0.73   0.05   0.39
  32 H   58 K   70   69   69   71  1.65  1.63  0.45  0.46  -0.02   0.34
  32 H   59 L   70   69   69   71  1.65  1.25  0.45  0.58  -0.01   0.39
  32 H   60 W   70   69   69   71  1.65  0.00  0.45  1.00  -0.13   0.31
  32 H   61 C   70   69   69   71  1.65  0.00  0.45  1.00  -0.03   0.29
  32 H   62 K   70   67   67   71  1.65  1.58  0.45  0.47  -0.06   0.42
  32 H   63 S   70   58   58   71  1.65  1.18  0.45  0.61  -0.08   0.25
  32 H   64 S   70   54   54   71  1.65  1.05  0.45  0.65   0.02   0.24
  32 H   65 Q   70   66   66   71  1.65  1.76  0.45  0.41   0.06   0.34
  32 H   66 V   70   66   66   71  1.65  1.27  0.45  0.58  -0.01   0.34
  32 H   67 P   70   69   69   71  1.65  1.48  0.45  0.51   0.09   0.43
  32 H   68 Q   70   57   57   71  1.65  1.79  0.45  0.40  -0.03   0.38
  32 H   69 S   70   69   69   71  1.65  1.53  0.45  0.49   0.02   0.41
  32 H   70 R   70   68   68   71  1.65  2.12  0.45  0.29   0.01   0.34
  32 H   71 N   70   69   69   71  1.65  0.37  0.45  0.88  -0.04   0.44
  32 H   72 I   70   69   69   71  1.65  1.94  0.45  0.35   0.12   0.33
  32 H   73 C   70   69   69   71  1.65  0.00  0.45  1.00  -0.03   0.29
  32 H   74 D   70   69   69   71  1.65  1.50  0.45  0.50   0.02   0.49
  32 H   75 I   70   69   69   71  1.65  1.08  0.45  0.64  -0.15   0.32
  32 H   76 S   70   69   69   71  1.65  1.94  0.45  0.35   0.08   0.39
  32 H   77 C   70   69   69   71  1.65  0.00  0.45  1.00  -0.03   0.29
  32 H   78 D   70   69   69   71  1.65  1.29  0.45  0.57   0.03   0.33
  32 H   79 K   70   69   69   71  1.65  1.42  0.45  0.53   0.03   0.36
  32 H   80 F   70   69   69   71  1.65  0.21  0.45  0.93  -0.09   0.31
  32 H   81 L   70   69   69   71  1.65  0.63  0.45  0.79  -0.09   0.34
  32 H   82 D   70   69   69   71  1.65  1.86  0.45  0.38  -0.07   0.35
  32 H   83 D   70   69   69   71  1.65  1.32  0.45  0.56   0.10   0.44
  32 H   84 D   70   69   69   71  1.65  0.59  0.45  0.80   0.06   0.44
  32 H   85 I   70   69   69   71  1.65  0.74  0.45  0.75  -0.17   0.37
  32 H   86 T   70   69   69   71  1.65  1.32  0.45  0.56  -0.02   0.34
  32 H   87 D   70   69   69   71  1.65  1.94  0.45  0.35   0.05   0.40
  32 H   88 D   70   69   69   71  1.65  1.37  0.45  0.54  -0.01   0.32
  32 H   89 I   70   69   69   71  1.65  0.99  0.45  0.67  -0.08   0.34
  32 H   90 M   70   69   69   71  1.65  2.11  0.45  0.30  -0.03   0.38
  32 H   91 C   70   69   69   71  1.65  0.00  0.45  1.00  -0.03   0.29
  32 H   92 A   70   69   69   71  1.65  0.00  0.45  1.00  -0.11   0.26
  32 H   93 K   70   69   69   71  1.65  0.64  0.45  0.79  -0.05   0.32
  32 H   94 K   70   69   69   71  1.65  0.92  0.45  0.69  -0.10   0.31
  32 H   95 I   70   69   69   71  1.65  0.63  0.45  0.79  -0.20   0.36
  32 H   96 L   70   69   69   71  1.65  1.15  0.45  0.62  -0.04   0.29
  32 H   97 D   70   69   69   71  1.65  1.42  0.45  0.53   0.04   0.39
  32 H   98 I   70   69   69   71  1.65  1.95  0.45  0.35   0.03   0.44
  32 H   99 K   70   69   69   71  1.65  1.84  0.45  0.39   0.00   0.40
  32 H  100 G   70   69   69   71  1.65  0.46  0.45  0.85   0.08   0.29
  32 H  101 I   70   69   69   71  1.65  1.36  0.45  0.55  -0.04   0.30
  32 H  102 D   70   69   69   71  1.65  1.80  0.45  0.40  -0.06   0.44
  32 H  103 Y   70   69   69   71  1.65  0.63  0.45  0.79  -0.06   0.25
  32 H  104 W   70   69   69   71  1.65  0.00  0.45  1.00  -0.13   0.31
  32 H  105 L   70   69   69   71  1.65  1.56  0.45  0.48  -0.00   0.38
  32 H  106 A   70   69   69   71  1.65  1.32  0.45  0.56   0.01   0.26
  32 H  107 H   70   69   69   71  1.65  0.08  0.45  0.97  -0.14   0.33
  32 H  108 K   70   69   69   71  1.65  1.41  0.45  0.53  -0.02   0.33
  32 H  109 A   70   61   61   71  1.65  1.61  0.45  0.46   0.00   0.36
  32 H  110 L   70   69   69   71  1.65  1.30  0.45  0.57   0.00   0.47
  32 H  111 C   70   69   69   71  1.65  0.00  0.45  1.00  -0.03   0.29
  32 H  112 T   70   69   69   71  1.65  1.78  0.45  0.41   0.08   0.38
  32 H  113 E   70   57   57   71  1.65  1.71  0.45  0.43  -0.06   0.44
  32 H  114 K   70   69   69   71  1.65  1.23  0.45  0.59   0.02   0.47
  32 H  115 L   70   69   69   71  1.65  0.81  0.45  0.73  -0.10   0.32
  32 H  116 E   70   69   69   71  1.65  1.81  0.45  0.39  -0.00   0.39
  32 H  117 Q   70   69   69   71  1.65  2.24  0.45  0.25   0.16   0.43
  32 H  118 W   70   54   54   71  1.65  0.59  0.45  0.80   0.07   0.37
  32 H  119 L   70   69   69   71  1.65  1.35  0.45  0.55  -0.11   0.34
  32 H  120 C   70   69   69   71  1.65  1.85  0.45  0.38   0.07   0.45
  32 H  121 E   70   69   69   71  1.65  1.12  0.45  0.63   0.06   0.37
  32 H  122 K   70   69   69   71  1.65  0.08  0.45  0.97  -0.07   0.38
  33 T   34 S   70   70   70   71  0.25  0.00  0.92  1.00   0.23   0.25
  33 T   35 G   70   70   70   71  0.25  1.71  0.92  0.43   0.19   0.33
  33 T   36 Y   70   70   70   71  0.25  1.01  0.92  0.66   0.03   0.36
  33 T   37 D   70   70   70   71  0.25  1.02  0.92  0.66   0.32   0.38
  33 T   38 T   70   70   70   71  0.25  0.64  0.92  0.79   0.16   0.19
  33 T   39 Q   70   67   67   71  0.25  2.32  0.92  0.23   0.17   0.38
  33 T   40 A   70   70   70   71  0.25  0.89  0.92  0.70  -0.16   0.53
  33 T   41 I   70   70   70   71  0.25  1.52  0.92  0.49  -0.10   0.38
  33 T   42 V   70   70   70   71  0.25  1.21  0.92  0.59   0.26   0.33
  33 T   43 E   70   65   65   71  0.25  2.02  0.92  0.33   0.21   0.37
  33 T   44 N   70   69   69   71  0.25  1.55  0.92  0.48   0.16   0.38
  33 T   45 N   70   63   63   71  0.25  1.57  0.92  0.48   0.14   0.29
  33 T   46 E   70   68   68   71  0.25  0.79  0.92  0.73   0.21   0.33
  33 T   47 S   70   69   69   71  0.25  0.15  0.92  0.95   0.24   0.23
  33 T   48 T   70   69   69   71  0.25  1.37  0.92  0.54   0.24   0.42
  33 T   49 E   70   69   69   71  0.25  0.53  0.92  0.82   0.11   0.30
  33 T   50 Y   70   69   69   71  0.25  0.26  0.92  0.91   0.16   0.28
  33 T   51 G   70   69   69   71  0.25  0.00  0.92  1.00   0.17   0.15
  33 T   52 L   70   69   69   71  0.25  0.63  0.92  0.79  -0.50   0.41
  33 T   53 F   70   69   69   71  0.25  0.65  0.92  0.78  -0.43   0.37
  33 T   54 Q   70   69   69   71  0.25  0.13  0.92  0.96   0.06   0.11
  33 T   55 I   70   69   69   71  0.25  0.33  0.92  0.89  -0.50   0.42
  33 T   56 S   70   69   69   71  0.25  0.31  0.92  0.90   0.44   0.42
  33 T   57 N   70   69   69   71  0.25  0.81  0.92  0.73   0.10   0.30
  33 T   58 K   70   69   69   71  0.25  1.63  0.92  0.46   0.43   0.41
  33 T   59 L   70   69   69   71  0.25  1.25  0.92  0.58   0.08   0.37
  33 T   60 W   70   69   69   71  0.25  0.00  0.92  1.00   0.01   0.19
  33 T   61 C   70   69   69   71  0.25  0.00  0.92  1.00  -0.47   0.34
  33 T   62 K   70   67   67   71  0.25  1.58  0.92  0.47   0.23   0.37
  33 T   63 S   70   58   58   71  0.25  1.18  0.92  0.61   0.11   0.31
  33 T   64 S   70   54   54   71  0.25  1.05  0.92  0.65   0.10   0.15
  33 T   65 Q   70   66   66   71  0.25  1.76  0.92  0.41   0.38   0.44
  33 T   66 V   70   66   66   71  0.25  1.27  0.92  0.58   0.12   0.30
  33 T   67 P   70   69   69   71  0.25  1.48  0.92  0.51   0.26   0.39
  33 T   68 Q   70   57   57   71  0.25  1.79  0.92  0.40   0.27   0.44
  33 T   69 S   70   69   69   71  0.25  1.53  0.92  0.49   0.08   0.23
  33 T   70 R   70   68   68   71  0.25  2.12  0.92  0.29   0.28   0.41
  33 T   71 N   70   69   69   71  0.25  0.37  0.92  0.88   0.34   0.36
  33 T   72 I   70   69   69   71  0.25  1.94  0.92  0.35  -0.17   0.36
  33 T   73 C   70   69   69   71  0.25  0.00  0.92  1.00  -0.47   0.34
  33 T   74 D   70   69   69   71  0.25  1.50  0.92  0.50   0.31   0.43
  33 T   75 I   70   69   69   71  0.25  1.08  0.92  0.64  -0.47   0.36
  33 T   76 S   70   69   69   71  0.25  1.94  0.92  0.35   0.08   0.33
  33 T   77 C   70   69   69   71  0.25  0.00  0.92  1.00  -0.47   0.34
  33 T   78 D   70   69   69   71  0.25  1.29  0.92  0.57   0.24   0.39
  33 T   79 K   70   69   69   71  0.25  1.42  0.92  0.53  -0.10   0.35
  33 T   80 F   70   69   69   71  0.25  0.21  0.92  0.93  -0.55   0.41
  33 T   81 L   70   69   69   71  0.25  0.63  0.92  0.79  -0.49   0.46
  33 T   82 D   70   69   69   71  0.25  1.86  0.92  0.38   0.20   0.44
  33 T   83 D   70   69   69   71  0.25  1.32  0.92  0.56   0.07   0.36
  33 T   84 D   70   69   69   71  0.25  0.59  0.92  0.80   0.11   0.25
  33 T   85 I   70   69   69   71  0.25  0.74  0.92  0.75  -0.50   0.42
  33 T   86 T   70   69   69   71  0.25  1.32  0.92  0.56   0.11   0.40
  33 T   87 D   70   69   69   71  0.25  1.94  0.92  0.35   0.05   0.45
  33 T   88 D   70   69   69   71  0.25  1.37  0.92  0.54  -0.04   0.41
  33 T   89 I   70   69   69   71  0.25  0.99  0.92  0.67  -0.39   0.39
  33 T   90 M   70   69   69   71  0.25  2.11  0.92  0.30   0.17   0.42
  33 T   91 C   70   69   69   71  0.25  0.00  0.92  1.00  -0.47   0.34
  33 T   92 A   70   69   69   71  0.25  0.00  0.92  1.00  -0.34   0.33
  33 T   93 K   70   69   69   71  0.25  0.64  0.92  0.79   0.59   0.45
  33 T   94 K   70   69   69   71  0.25  0.92  0.92  0.69   0.62   0.42
  33 T   95 I   70   69   69   71  0.25  0.63  0.92  0.79  -0.49   0.41
  33 T   96 L   70   69   69   71  0.25  1.15  0.92  0.62  -0.30   0.40
  33 T   97 D   70   69   69   71  0.25  1.42  0.92  0.53   0.14   0.52
  33 T   98 I   70   69   69   71  0.25  1.95  0.92  0.35   0.24   0.45
  33 T   99 K   70   69   69   71  0.25  1.84  0.92  0.39   0.21   0.40
  33 T  100 G   70   69   69   71  0.25  0.46  0.92  0.85   0.21   0.24
  33 T  101 I   70   69   69   71  0.25  1.36  0.92  0.55  -0.35   0.36
  33 T  102 D   70   69   69   71  0.25  1.80  0.92  0.40   0.27   0.44
  33 T  103 Y   70   69   69   71  0.25  0.63  0.92  0.79  -0.17   0.21
  33 T  104 W   70   69   69   71  0.25  0.00  0.92  1.00   0.01   0.19
  33 T  105 L   70   69   69   71  0.25  1.56  0.92  0.48  -0.02   0.41
  33 T  106 A   70   69   69   71  0.25  1.32  0.92  0.56  -0.10   0.33
  33 T  107 H   70   69   69   71  0.25  0.08  0.92  0.97   0.08   0.28
  33 T  108 K   70   69   69   71  0.25  1.41  0.92  0.53   0.52   0.42
  33 T  109 A   70   61   61   71  0.25  1.61  0.92  0.46   0.24   0.47
  33 T  110 L   70   69   69   71  0.25  1.30  0.92  0.57   0.39   0.30
  33 T  111 C   70   69   69   71  0.25  0.00  0.92  1.00  -0.47   0.34
  33 T  112 T   70   69   69   71  0.25  1.78  0.92  0.41   0.19   0.40
  33 T  113 E   70   57   57   71  0.25  1.71  0.92  0.43   0.39   0.57
  33 T  114 K   70   69   69   71  0.25  1.23  0.92  0.59   0.12   0.38
  33 T  115 L   70   69   69   71  0.25  0.81  0.92  0.73  -0.53   0.46
  33 T  116 E   70   69   69   71  0.25  1.81  0.92  0.39   0.20   0.41
  33 T  117 Q   70   69   69   71  0.25  2.24  0.92  0.25   0.13   0.48
  33 T  118 W   70   54   54   71  0.25  0.59  0.92  0.80   0.01   0.25
  33 T  119 L   70   69   69   71  0.25  1.35  0.92  0.55  -0.37   0.44
  33 T  120 C   70   69   69   71  0.25  1.85  0.92  0.38   0.25   0.41
  33 T  121 E   70   69   69   71  0.25  1.12  0.92  0.63   0.19   0.39
  33 T  122 K   70   69   69   71  0.25  0.08  0.92  0.97  -0.41   0.32
  34 S   35 G   70   70   70   71  0.00  1.71  1.00  0.43   0.09   0.21
  34 S   36 Y   70   70   70   71  0.00  1.01  1.00  0.66  -0.10   0.12
  34 S   37 D   70   70   70   71  0.00  1.02  1.00  0.66   0.19   0.33
  34 S   38 T   70   70   70   71  0.00  0.64  1.00  0.79   0.17   0.25
  34 S   39 Q   70   67   67   71  0.00  2.32  1.00  0.23   0.01   0.24
  34 S   40 A   70   70   70   71  0.00  0.89  1.00  0.70  -0.17   0.21
  34 S   41 I   70   70   70   71  0.00  1.52  1.00  0.49  -0.20   0.36
  34 S   42 V   70   70   70   71  0.00  1.21  1.00  0.59   0.08   0.29
  34 S   43 E   70   65   65   71  0.00  2.02  1.00  0.33  -0.04   0.21
  34 S   44 N   70   69   69   71  0.00  1.55  1.00  0.48   0.11   0.33
  34 S   45 N   70   63   63   71  0.00  1.57  1.00  0.48   0.21   0.30
  34 S   46 E   70   68   68   71  0.00  0.79  1.00  0.73   0.16   0.17
  34 S   47 S   70   69   69   71  0.00  0.15  1.00  0.95   0.49   0.36
  34 S   48 T   70   69   69   71  0.00  1.37  1.00  0.54   0.05   0.29
  34 S   49 E   70   69   69   71  0.00  0.53  1.00  0.82   0.30   0.30
  34 S   50 Y   70   69   69   71  0.00  0.26  1.00  0.91  -0.09   0.09
  34 S   51 G   70   69   69   71  0.00  0.00  1.00  1.00   0.23   0.16
  34 S   52 L   70   69   69   71  0.00  0.63  1.00  0.79  -0.39   0.30
  34 S   53 F   70   69   69   71  0.00  0.65  1.00  0.78  -0.21   0.12
  34 S   54 Q   70   69   69   71  0.00  0.13  1.00  0.96   0.25   0.22
  34 S   55 I   70   69   69   71  0.00  0.33  1.00  0.89  -0.36   0.27
  34 S   56 S   70   69   69   71  0.00  0.31  1.00  0.90   0.34   0.30
  34 S   57 N   70   69   69   71  0.00  0.81  1.00  0.73   0.29   0.28
  34 S   58 K   70   69   69   71  0.00  1.63  1.00  0.46   0.01   0.20
  34 S   59 L   70   69   69   71  0.00  1.25  1.00  0.58  -0.10   0.17
  34 S   60 W   70   69   69   71  0.00  0.00  1.00  1.00   0.05   0.04
  34 S   61 C   70   69   69   71  0.00  0.00  1.00  1.00   0.13   0.09
  34 S   62 K   70   67   67   71  0.00  1.58  1.00  0.47   0.10   0.23
  34 S   63 S   70   58   58   71  0.00  1.18  1.00  0.61   0.15   0.23
  34 S   64 S   70   54   54   71  0.00  1.05  1.00  0.65   0.09   0.16
  34 S   65 Q   70   66   66   71  0.00  1.76  1.00  0.41  -0.04   0.19
  34 S   66 V   70   66   66   71  0.00  1.27  1.00  0.58   0.03   0.22
  34 S   67 P   70   69   69   71  0.00  1.48  1.00  0.51   0.07   0.23
  34 S   68 Q   70   57   57   71  0.00  1.79  1.00  0.40   0.01   0.24
  34 S   69 S   70   69   69   71  0.00  1.53  1.00  0.49   0.16   0.27
  34 S   70 R   70   68   68   71  0.00  2.12  1.00  0.29  -0.02   0.19
  34 S   71 N   70   69   69   71  0.00  0.37  1.00  0.88   0.36   0.32
  34 S   72 I   70   69   69   71  0.00  1.94  1.00  0.35  -0.18   0.30
  34 S   73 C   70   69   69   71  0.00  0.00  1.00  1.00   0.13   0.09
  34 S   74 D   70   69   69   71  0.00  1.50  1.00  0.50   0.15   0.32
  34 S   75 I   70   69   69   71  0.00  1.08  1.00  0.64  -0.40   0.29
  34 S   76 S   70   69   69   71  0.00  1.94  1.00  0.35   0.08   0.28
  34 S   77 C   70   69   69   71  0.00  0.00  1.00  1.00   0.13   0.09
  34 S   78 D   70   69   69   71  0.00  1.29  1.00  0.57   0.24   0.27
  34 S   79 K   70   69   69   71  0.00  1.42  1.00  0.53  -0.10   0.22
  34 S   80 F   70   69   69   71  0.00  0.21  1.00  0.93  -0.31   0.23
  34 S   81 L   70   69   69   71  0.00  0.63  1.00  0.79  -0.31   0.25
  34 S   82 D   70   69   69   71  0.00  1.86  1.00  0.38   0.10   0.28
  34 S   83 D   70   69   69   71  0.00  1.32  1.00  0.56   0.16   0.36
  34 S   84 D   70   69   69   71  0.00  0.59  1.00  0.80   0.34   0.34
  34 S   85 I   70   69   69   71  0.00  0.74  1.00  0.75  -0.39   0.30
  34 S   86 T   70   69   69   71  0.00  1.32  1.00  0.56  -0.02   0.29
  34 S   87 D   70   69   69   71  0.00  1.94  1.00  0.35  -0.05   0.35
  34 S   88 D   70   69   69   71  0.00  1.37  1.00  0.54   0.06   0.25
  34 S   89 I   70   69   69   71  0.00  0.99  1.00  0.67  -0.32   0.32
  34 S   90 M   70   69   69   71  0.00  2.11  1.00  0.30  -0.04   0.25
  34 S   91 C   70   69   69   71  0.00  0.00  1.00  1.00   0.13   0.09
  34 S   92 A   70   69   69   71  0.00  0.00  1.00  1.00  -0.12   0.09
  34 S   93 K   70   69   69   71  0.00  0.64  1.00  0.79   0.07   0.16
  34 S   94 K   70   69   69   71  0.00  0.92  1.00  0.69   0.05   0.17
  34 S   95 I   70   69   69   71  0.00  0.63  1.00  0.79  -0.39   0.29
  34 S   96 L   70   69   69   71  0.00  1.15  1.00  0.62  -0.29   0.29
  34 S   97 D   70   69   69   71  0.00  1.42  1.00  0.53   0.06   0.28
  34 S   98 I   70   69   69   71  0.00  1.95  1.00  0.35   0.03   0.23
  34 S   99 K   70   69   69   71  0.00  1.84  1.00  0.39   0.07   0.25
  34 S  100 G   70   69   69   71  0.00  0.46  1.00  0.85   0.20   0.16
  34 S  101 I   70   69   69   71  0.00  1.36  1.00  0.55  -0.28   0.33
  34 S  102 D   70   69   69   71  0.00  1.80  1.00  0.40   0.08   0.24
  34 S  103 Y   70   69   69   71  0.00  0.63  1.00  0.79  -0.10   0.18
  34 S  104 W   70   69   69   71  0.00  0.00  1.00  1.00   0.05   0.04
  34 S  105 L   70   69   69   71  0.00  1.56  1.00  0.48  -0.16   0.27
  34 S  106 A   70   69   69   71  0.00  1.32  1.00  0.56  -0.05   0.22
  34 S  107 H   70   69   69   71  0.00  0.08  1.00  0.97   0.06   0.09
  34 S  108 K   70   69   69   71  0.00  1.41  1.00  0.53   0.03   0.21
  34 S  109 A   70   61   61   71  0.00  1.61  1.00  0.46   0.05   0.27
  34 S  110 L   70   69   69   71  0.00  1.30  1.00  0.57   0.21   0.42
  34 S  111 C   70   69   69   71  0.00  0.00  1.00  1.00   0.13   0.09
  34 S  112 T   70   69   69   71  0.00  1.78  1.00  0.41  -0.01   0.23
  34 S  113 E   70   57   57   71  0.00  1.71  1.00  0.43  -0.06   0.22
  34 S  114 K   70   69   69   71  0.00  1.23  1.00  0.59   0.09   0.33
  34 S  115 L   70   69   69   71  0.00  0.81  1.00  0.73  -0.36   0.23
  34 S  116 E   70   69   69   71  0.00  1.81  1.00  0.39   0.18   0.25
  34 S  117 Q   70   69   69   71  0.00  2.24  1.00  0.25  -0.01   0.25
  34 S  118 W   70   54   54   71  0.00  0.59  1.00  0.80  -0.03   0.09
  34 S  119 L   70   69   69   71  0.00  1.35  1.00  0.55  -0.37   0.31
  34 S  120 C   70   69   69   71  0.00  1.85  1.00  0.38  -0.03   0.29
  34 S  121 E   70   69   69   71  0.00  1.12  1.00  0.63   0.11   0.21
  34 S  122 K   70   69   69   71  0.00  0.08  1.00  0.97   0.08   0.30
  35 G   36 Y   70   70   70   71  1.71  1.01  0.43  0.66  -0.21   0.41
  35 G   37 D   70   70   70   71  1.71  1.02  0.43  0.66   0.33   0.41
  35 G   38 T   70   70   70   71  1.71  0.64  0.43  0.79   0.07   0.41
  35 G   39 Q   70   67   67   71  1.71  2.32  0.43  0.23   0.28   0.39
  35 G   40 A   70   70   70   71  1.71  0.89  0.43  0.70  -0.16   0.45
  35 G   41 I   70   70   70   71  1.71  1.52  0.43  0.49  -0.07   0.49
  35 G   42 V   70   70   70   71  1.71  1.21  0.43  0.59   0.26   0.31
  35 G   43 E   70   65   65   71  1.71  2.02  0.43  0.33   0.30   0.49
  35 G   44 N   70   69   69   71  1.71  1.55  0.43  0.48   0.22   0.38
  35 G   45 N   70   63   63   71  1.71  1.57  0.43  0.48   0.29   0.33
  35 G   46 E   70   68   68   71  1.71  0.79  0.43  0.73   0.26   0.46
  35 G   47 S   70   69   69   71  1.71  0.15  0.43  0.95   0.12   0.24
  35 G   48 T   70   69   69   71  1.71  1.37  0.43  0.54   0.17   0.34
  35 G   49 E   70   69   69   71  1.71  0.53  0.43  0.82   0.41   0.44
  35 G   50 Y   70   69   69   71  1.71  0.26  0.43  0.91  -0.15   0.26
  35 G   51 G   70   69   69   71  1.71  0.00  0.43  1.00   0.12   0.19
  35 G   52 L   70   69   69   71  1.71  0.63  0.43  0.79  -0.53   0.43
  35 G   53 F   70   69   69   71  1.71  0.65  0.43  0.78  -0.51   0.49
  35 G   54 Q   70   69   69   71  1.71  0.13  0.43  0.96   0.11   0.30
  35 G   55 I   70   69   69   71  1.71  0.33  0.43  0.89  -0.55   0.45
  35 G   56 S   70   69   69   71  1.71  0.31  0.43  0.90   0.24   0.29
  35 G   57 N   70   69   69   71  1.71  0.81  0.43  0.73   0.32   0.44
  35 G   58 K   70   69   69   71  1.71  1.63  0.43  0.46   0.29   0.49
  35 G   59 L   70   69   69   71  1.71  1.25  0.43  0.58  -0.08   0.43
  35 G   60 W   70   69   69   71  1.71  0.00  0.43  1.00  -0.23   0.31
  35 G   61 C   70   69   69   71  1.71  0.00  0.43  1.00  -0.27   0.32
  35 G   62 K   70   67   67   71  1.71  1.58  0.43  0.47   0.33   0.40
  35 G   63 S   70   58   58   71  1.71  1.18  0.43  0.61   0.32   0.29
  35 G   64 S   70   54   54   71  1.71  1.05  0.43  0.65   0.19   0.27
  35 G   65 Q   70   66   66   71  1.71  1.76  0.43  0.41   0.25   0.39
  35 G   66 V   70   66   66   71  1.71  1.27  0.43  0.58   0.12   0.31
  35 G   67 P   70   69   69   71  1.71  1.48  0.43  0.51   0.35   0.49
  35 G   68 Q   70   57   57   71  1.71  1.79  0.43  0.40   0.26   0.40
  35 G   69 S   70   69   69   71  1.71  1.53  0.43  0.49   0.21   0.37
  35 G   70 R   70   68   68   71  1.71  2.12  0.43  0.29   0.23   0.39
  35 G   71 N   70   69   69   71  1.71  0.37  0.43  0.88   0.24   0.30
  35 G   72 I   70   69   69   71  1.71  1.94  0.43  0.35  -0.00   0.46
  35 G   73 C   70   69   69   71  1.71  0.00  0.43  1.00  -0.27   0.32
  35 G   74 D   70   69   69   71  1.71  1.50  0.43  0.50   0.29   0.41
  35 G   75 I   70   69   69   71  1.71  1.08  0.43  0.64  -0.50   0.42
  35 G   76 S   70   69   69   71  1.71  1.94  0.43  0.35   0.24   0.38
  35 G   77 C   70   69   69   71  1.71  0.00  0.43  1.00  -0.27   0.32
  35 G   78 D   70   69   69   71  1.71  1.29  0.43  0.57   0.27   0.39
  35 G   79 K   70   69   69   71  1.71  1.42  0.43  0.53   0.13   0.47
  35 G   80 F   70   69   69   71  1.71  0.21  0.43  0.93  -0.59   0.43
  35 G   81 L   70   69   69   71  1.71  0.63  0.43  0.79  -0.51   0.48
  35 G   82 D   70   69   69   71  1.71  1.86  0.43  0.38   0.27   0.38
  35 G   83 D   70   69   69   71  1.71  1.32  0.43  0.56   0.36   0.38
  35 G   84 D   70   69   69   71  1.71  0.59  0.43  0.80   0.38   0.40
  35 G   85 I   70   69   69   71  1.71  0.74  0.43  0.75  -0.52   0.46
  35 G   86 T   70   69   69   71  1.71  1.32  0.43  0.56   0.10   0.41
  35 G   87 D   70   69   69   71  1.71  1.94  0.43  0.35   0.32   0.47
  35 G   88 D   70   69   69   71  1.71  1.37  0.43  0.54   0.12   0.38
  35 G   89 I   70   69   69   71  1.71  0.99  0.43  0.67  -0.42   0.46
  35 G   90 M   70   69   69   71  1.71  2.11  0.43  0.30   0.24   0.46
  35 G   91 C   70   69   69   71  1.71  0.00  0.43  1.00  -0.27   0.32
  35 G   92 A   70   69   69   71  1.71  0.00  0.43  1.00  -0.38   0.37
  35 G   93 K   70   69   69   71  1.71  0.64  0.43  0.79   0.21   0.38
  35 G   94 K   70   69   69   71  1.71  0.92  0.43  0.69   0.31   0.48
  35 G   95 I   70   69   69   71  1.71  0.63  0.43  0.79  -0.52   0.45
  35 G   96 L   70   69   69   71  1.71  1.15  0.43  0.62  -0.36   0.45
  35 G   97 D   70   69   69   71  1.71  1.42  0.43  0.53   0.42   0.45
  35 G   98 I   70   69   69   71  1.71  1.95  0.43  0.35   0.25   0.34
  35 G   99 K   70   69   69   71  1.71  1.84  0.43  0.39   0.32   0.47
  35 G  100 G   70   69   69   71  1.71  0.46  0.43  0.85   0.22   0.35
  35 G  101 I   70   69   69   71  1.71  1.36  0.43  0.55  -0.41   0.43
  35 G  102 D   70   69   69   71  1.71  1.80  0.43  0.40   0.37   0.44
  35 G  103 Y   70   69   69   71  1.71  0.63  0.43  0.79  -0.15   0.39
  35 G  104 W   70   69   69   71  1.71  0.00  0.43  1.00  -0.23   0.31
  35 G  105 L   70   69   69   71  1.71  1.56  0.43  0.48  -0.05   0.40
  35 G  106 A   70   69   69   71  1.71  1.32  0.43  0.56   0.03   0.40
  35 G  107 H   70   69   69   71  1.71  0.08  0.43  0.97  -0.22   0.32
  35 G  108 K   70   69   69   71  1.71  1.41  0.43  0.53   0.32   0.46
  35 G  109 A   70   61   61   71  1.71  1.61  0.43  0.46   0.21   0.38
  35 G  110 L   70   69   69   71  1.71  1.30  0.43  0.57   0.17   0.38
  35 G  111 C   70   69   69   71  1.71  0.00  0.43  1.00  -0.27   0.32
  35 G  112 T   70   69   69   71  1.71  1.78  0.43  0.41   0.30   0.37
  35 G  113 E   70   57   57   71  1.71  1.71  0.43  0.43   0.38   0.58
  35 G  114 K   70   69   69   71  1.71  1.23  0.43  0.59   0.31   0.39
  35 G  115 L   70   69   69   71  1.71  0.81  0.43  0.73  -0.54   0.47
  35 G  116 E   70   69   69   71  1.71  1.81  0.43  0.39   0.25   0.37
  35 G  117 Q   70   69   69   71  1.71  2.24  0.43  0.25   0.30   0.40
  35 G  118 W   70   54   54   71  1.71  0.59  0.43  0.80  -0.13   0.30
  35 G  119 L   70   69   69   71  1.71  1.35  0.43  0.55  -0.40   0.45
  35 G  120 C   70   69   69   71  1.71  1.85  0.43  0.38   0.36   0.49
  35 G  121 E   70   69   69   71  1.71  1.12  0.43  0.63   0.32   0.45
  35 G  122 K   70   69   69   71  1.71  0.08  0.43  0.97  -0.25   0.36
  36 Y   37 D   70   70   70   71  1.01  1.02  0.66  0.66  -0.17   0.33
  36 Y   38 T   70   70   70   71  1.01  0.64  0.66  0.79  -0.11   0.29
  36 Y   39 Q   70   67   67   71  1.01  2.32  0.66  0.23  -0.02   0.40
  36 Y   40 A   70   70   70   71  1.01  0.89  0.66  0.70  -0.04   0.25
  36 Y   41 I   70   70   70   71  1.01  1.52  0.66  0.49  -0.06   0.23
  36 Y   42 V   70   70   70   71  1.01  1.21  0.66  0.59  -0.13   0.32
  36 Y   43 E   70   65   65   71  1.01  2.02  0.66  0.33  -0.11   0.36
  36 Y   44 N   70   69   69   71  1.01  1.55  0.66  0.48  -0.17   0.34
  36 Y   45 N   70   63   63   71  1.01  1.57  0.66  0.48  -0.11   0.32
  36 Y   46 E   70   68   68   71  1.01  0.79  0.66  0.73  -0.07   0.31
  36 Y   47 S   70   69   69   71  1.01  0.15  0.66  0.95  -0.07   0.12
  36 Y   48 T   70   69   69   71  1.01  1.37  0.66  0.54  -0.04   0.19
  36 Y   49 E   70   69   69   71  1.01  0.53  0.66  0.82  -0.10   0.51
  36 Y   50 Y   70   69   69   71  1.01  0.26  0.66  0.91  -0.05   0.18
  36 Y   51 G   70   69   69   71  1.01  0.00  0.66  1.00   0.04   0.11
  36 Y   52 L   70   69   69   71  1.01  0.63  0.66  0.79  -0.07   0.25
  36 Y   53 F   70   69   69   71  1.01  0.65  0.66  0.78   0.14   0.25
  36 Y   54 Q   70   69   69   71  1.01  0.13  0.66  0.96   0.08   0.15
  36 Y   55 I   70   69   69   71  1.01  0.33  0.66  0.89  -0.09   0.32
  36 Y   56 S   70   69   69   71  1.01  0.31  0.66  0.90  -0.16   0.28
  36 Y   57 N   70   69   69   71  1.01  0.81  0.66  0.73  -0.04   0.40
  36 Y   58 K   70   69   69   71  1.01  1.63  0.66  0.46  -0.14   0.29
  36 Y   59 L   70   69   69   71  1.01  1.25  0.66  0.58  -0.05   0.31
  36 Y   60 W   70   69   69   71  1.01  0.00  0.66  1.00  -0.01   0.20
  36 Y   61 C   70   69   69   71  1.01  0.00  0.66  1.00  -0.09   0.30
  36 Y   62 K   70   67   67   71  1.01  1.58  0.66  0.47  -0.15   0.37
  36 Y   63 S   70   58   58   71  1.01  1.18  0.66  0.61  -0.20   0.28
  36 Y   64 S   70   54   54   71  1.01  1.05  0.66  0.65  -0.04   0.19
  36 Y   65 Q   70   66   66   71  1.01  1.76  0.66  0.41  -0.07   0.25
  36 Y   66 V   70   66   66   71  1.01  1.27  0.66  0.58  -0.09   0.26
  36 Y   67 P   70   69   69   71  1.01  1.48  0.66  0.51  -0.04   0.39
  36 Y   68 Q   70   57   57   71  1.01  1.79  0.66  0.40  -0.12   0.36
  36 Y   69 S   70   69   69   71  1.01  1.53  0.66  0.49  -0.06   0.28
  36 Y   70 R   70   68   68   71  1.01  2.12  0.66  0.29  -0.13   0.35
  36 Y   71 N   70   69   69   71  1.01  0.37  0.66  0.88  -0.15   0.14
  36 Y   72 I   70   69   69   71  1.01  1.94  0.66  0.35   0.10   0.37
  36 Y   73 C   70   69   69   71  1.01  0.00  0.66  1.00  -0.09   0.30
  36 Y   74 D   70   69   69   71  1.01  1.50  0.66  0.50  -0.12   0.36
  36 Y   75 I   70   69   69   71  1.01  1.08  0.66  0.64  -0.02   0.23
  36 Y   76 S   70   69   69   71  1.01  1.94  0.66  0.35  -0.10   0.34
  36 Y   77 C   70   69   69   71  1.01  0.00  0.66  1.00  -0.09   0.30
  36 Y   78 D   70   69   69   71  1.01  1.29  0.66  0.57  -0.14   0.29
  36 Y   79 K   70   69   69   71  1.01  1.42  0.66  0.53  -0.02   0.45
  36 Y   80 F   70   69   69   71  1.01  0.21  0.66  0.93   0.09   0.28
  36 Y   81 L   70   69   69   71  1.01  0.63  0.66  0.79   0.05   0.29
  36 Y   82 D   70   69   69   71  1.01  1.86  0.66  0.38  -0.21   0.33
  36 Y   83 D   70   69   69   71  1.01  1.32  0.66  0.56  -0.04   0.45
  36 Y   84 D   70   69   69   71  1.01  0.59  0.66  0.80  -0.09   0.41
  36 Y   85 I   70   69   69   71  1.01  0.74  0.66  0.75  -0.07   0.29
  36 Y   86 T   70   69   69   71  1.01  1.32  0.66  0.56  -0.14   0.34
  36 Y   87 D   70   69   69   71  1.01  1.94  0.66  0.35  -0.16   0.39
  36 Y   88 D   70   69   69   71  1.01  1.37  0.66  0.54  -0.18   0.30
  36 Y   89 I   70   69   69   71  1.01  0.99  0.66  0.67   0.03   0.15
  36 Y   90 M   70   69   69   71  1.01  2.11  0.66  0.30  -0.14   0.32
  36 Y   91 C   70   69   69   71  1.01  0.00  0.66  1.00  -0.09   0.30
  36 Y   92 A   70   69   69   71  1.01  0.00  0.66  1.00  -0.06   0.29
  36 Y   93 K   70   69   69   71  1.01  0.64  0.66  0.79  -0.15   0.22
  36 Y   94 K   70   69   69   71  1.01  0.92  0.66  0.69  -0.13   0.30
  36 Y   95 I   70   69   69   71  1.01  0.63  0.66  0.79  -0.09   0.31
  36 Y   96 L   70   69   69   71  1.01  1.15  0.66  0.62   0.04   0.22
  36 Y   97 D   70   69   69   71  1.01  1.42  0.66  0.53  -0.17   0.37
  36 Y   98 I   70   69   69   71  1.01  1.95  0.66  0.35  -0.16   0.36
  36 Y   99 K   70   69   69   71  1.01  1.84  0.66  0.39  -0.14   0.39
  36 Y  100 G   70   69   69   71  1.01  0.46  0.66  0.85   0.11   0.19
  36 Y  101 I   70   69   69   71  1.01  1.36  0.66  0.55   0.03   0.33
  36 Y  102 D   70   69   69   71  1.01  1.80  0.66  0.40  -0.15   0.45
  36 Y  103 Y   70   69   69   71  1.01  0.63  0.66  0.79  -0.11   0.27
  36 Y  104 W   70   69   69   71  1.01  0.00  0.66  1.00  -0.01   0.20
  36 Y  105 L   70   69   69   71  1.01  1.56  0.66  0.48  -0.02   0.35
  36 Y  106 A   70   69   69   71  1.01  1.32  0.66  0.56  -0.05   0.22
  36 Y  107 H   70   69   69   71  1.01  0.08  0.66  0.97   0.00   0.21
  36 Y  108 K   70   69   69   71  1.01  1.41  0.66  0.53  -0.09   0.35
  36 Y  109 A   70   61   61   71  1.01  1.61  0.66  0.46  -0.12   0.31
  36 Y  110 L   70   69   69   71  1.01  1.30  0.66  0.57  -0.14   0.29
  36 Y  111 C   70   69   69   71  1.01  0.00  0.66  1.00  -0.09   0.30
  36 Y  112 T   70   69   69   71  1.01  1.78  0.66  0.41  -0.08   0.38
  36 Y  113 E   70   57   57   71  1.01  1.71  0.66  0.43  -0.22   0.39
  36 Y  114 K   70   69   69   71  1.01  1.23  0.66  0.59  -0.18   0.41
  36 Y  115 L   70   69   69   71  1.01  0.81  0.66  0.73   0.05   0.27
  36 Y  116 E   70   69   69   71  1.01  1.81  0.66  0.39  -0.07   0.32
  36 Y  117 Q   70   69   69   71  1.01  2.24  0.66  0.25  -0.03   0.42
  36 Y  118 W   70   54   54   71  1.01  0.59  0.66  0.80  -0.01   0.17
  36 Y  119 L   70   69   69   71  1.01  1.35  0.66  0.55  -0.04   0.26
  36 Y  120 C   70   69   69   71  1.01  1.85  0.66  0.38  -0.14   0.39
  36 Y  121 E   70   69   69   71  1.01  1.12  0.66  0.63   0.01   0.28
  36 Y  122 K   70   69   69   71  1.01  0.08  0.66  0.97  -0.08   0.28
  37 D   38 T   70   70   70   71  1.02  0.64  0.66  0.79   0.08   0.35
  37 D   39 Q   70   67   67   71  1.02  2.32  0.66  0.23   0.27   0.47
  37 D   40 A   70   70   70   71  1.02  0.89  0.66  0.70  -0.08   0.35
  37 D   41 I   70   70   70   71  1.02  1.52  0.66  0.49  -0.10   0.50
  37 D   42 V   70   70   70   71  1.02  1.21  0.66  0.59   0.23   0.32
  37 D   43 E   70   65   65   71  1.02  2.02  0.66  0.33   0.17   0.38
  37 D   44 N   70   69   69   71  1.02  1.55  0.66  0.48   0.29   0.46
  37 D   45 N   70   63   63   71  1.02  1.57  0.66  0.48   0.27   0.33
  37 D   46 E   70   68   68   71  1.02  0.79  0.66  0.73   0.19   0.27
  37 D   47 S   70   69   69   71  1.02  0.15  0.66  0.95   0.16   0.31
  37 D   48 T   70   69   69   71  1.02  1.37  0.66  0.54   0.30   0.35
  37 D   49 E   70   69   69   71  1.02  0.53  0.66  0.82   0.39   0.38
  37 D   50 Y   70   69   69   71  1.02  0.26  0.66  0.91  -0.09   0.22
  37 D   51 G   70   69   69   71  1.02  0.00  0.66  1.00   0.16   0.19
  37 D   52 L   70   69   69   71  1.02  0.63  0.66  0.79  -0.56   0.49
  37 D   53 F   70   69   69   71  1.02  0.65  0.66  0.78  -0.50   0.46
  37 D   54 Q   70   69   69   71  1.02  0.13  0.66  0.96   0.18   0.28
  37 D   55 I   70   69   69   71  1.02  0.33  0.66  0.89  -0.58   0.48
  37 D   56 S   70   69   69   71  1.02  0.31  0.66  0.90   0.19   0.35
  37 D   57 N   70   69   69   71  1.02  0.81  0.66  0.73   0.45   0.46
  37 D   58 K   70   69   69   71  1.02  1.63  0.66  0.46   0.17   0.45
  37 D   59 L   70   69   69   71  1.02  1.25  0.66  0.58  -0.09   0.38
  37 D   60 W   70   69   69   71  1.02  0.00  0.66  1.00  -0.26   0.34
  37 D   61 C   70   69   69   71  1.02  0.00  0.66  1.00  -0.38   0.46
  37 D   62 K   70   67   67   71  1.02  1.58  0.66  0.47   0.31   0.46
  37 D   63 S   70   58   58   71  1.02  1.18  0.66  0.61   0.33   0.41
  37 D   64 S   70   54   54   71  1.02  1.05  0.66  0.65   0.19   0.25
  37 D   65 Q   70   66   66   71  1.02  1.76  0.66  0.41   0.21   0.44
  37 D   66 V   70   66   66   71  1.02  1.27  0.66  0.58   0.15   0.32
  37 D   67 P   70   69   69   71  1.02  1.48  0.66  0.51   0.18   0.36
  37 D   68 Q   70   57   57   71  1.02  1.79  0.66  0.40   0.20   0.38
  37 D   69 S   70   69   69   71  1.02  1.53  0.66  0.49   0.16   0.36
  37 D   70 R   70   68   68   71  1.02  2.12  0.66  0.29   0.21   0.48
  37 D   71 N   70   69   69   71  1.02  0.37  0.66  0.88   0.27   0.36
  37 D   72 I   70   69   69   71  1.02  1.94  0.66  0.35   0.03   0.56
  37 D   73 C   70   69   69   71  1.02  0.00  0.66  1.00  -0.38   0.46
  37 D   74 D   70   69   69   71  1.02  1.50  0.66  0.50   0.35   0.46
  37 D   75 I   70   69   69   71  1.02  1.08  0.66  0.64  -0.50   0.43
  37 D   76 S   70   69   69   71  1.02  1.94  0.66  0.35   0.23   0.44
  37 D   77 C   70   69   69   71  1.02  0.00  0.66  1.00  -0.38   0.46
  37 D   78 D   70   69   69   71  1.02  1.29  0.66  0.57   0.34   0.44
  37 D   79 K   70   69   69   71  1.02  1.42  0.66  0.53   0.13   0.53
  37 D   80 F   70   69   69   71  1.02  0.21  0.66  0.93  -0.57   0.51
  37 D   81 L   70   69   69   71  1.02  0.63  0.66  0.79  -0.49   0.52
  37 D   82 D   70   69   69   71  1.02  1.86  0.66  0.38   0.25   0.41
  37 D   83 D   70   69   69   71  1.02  1.32  0.66  0.56   0.41   0.52
  37 D   84 D   70   69   69   71  1.02  0.59  0.66  0.80   0.45   0.49
  37 D   85 I   70   69   69   71  1.02  0.74  0.66  0.75  -0.58   0.47
  37 D   86 T   70   69   69   71  1.02  1.32  0.66  0.56   0.08   0.39
  37 D   87 D   70   69   69   71  1.02  1.94  0.66  0.35   0.22   0.42
  37 D   88 D   70   69   69   71  1.02  1.37  0.66  0.54   0.12   0.37
  37 D   89 I   70   69   69   71  1.02  0.99  0.66  0.67  -0.43   0.42
  37 D   90 M   70   69   69   71  1.02  2.11  0.66  0.30   0.09   0.42
  37 D   91 C   70   69   69   71  1.02  0.00  0.66  1.00  -0.38   0.46
  37 D   92 A   70   69   69   71  1.02  0.00  0.66  1.00  -0.32   0.39
  37 D   93 K   70   69   69   71  1.02  0.64  0.66  0.79   0.27   0.42
  37 D   94 K   70   69   69   71  1.02  0.92  0.66  0.69   0.19   0.44
  37 D   95 I   70   69   69   71  1.02  0.63  0.66  0.79  -0.55   0.46
  37 D   96 L   70   69   69   71  1.02  1.15  0.66  0.62  -0.29   0.42
  37 D   97 D   70   69   69   71  1.02  1.42  0.66  0.53   0.35   0.39
  37 D   98 I   70   69   69   71  1.02  1.95  0.66  0.35   0.15   0.34
  37 D   99 K   70   69   69   71  1.02  1.84  0.66  0.39   0.30   0.56
  37 D  100 G   70   69   69   71  1.02  0.46  0.66  0.85   0.24   0.29
  37 D  101 I   70   69   69   71  1.02  1.36  0.66  0.55  -0.37   0.45
  37 D  102 D   70   69   69   71  1.02  1.80  0.66  0.40   0.33   0.41
  37 D  103 Y   70   69   69   71  1.02  0.63  0.66  0.79  -0.18   0.42
  37 D  104 W   70   69   69   71  1.02  0.00  0.66  1.00  -0.26   0.34
  37 D  105 L   70   69   69   71  1.02  1.56  0.66  0.48  -0.05   0.38
  37 D  106 A   70   69   69   71  1.02  1.32  0.66  0.56   0.01   0.34
  37 D  107 H   70   69   69   71  1.02  0.08  0.66  0.97  -0.24   0.31
  37 D  108 K   70   69   69   71  1.02  1.41  0.66  0.53   0.30   0.47
  37 D  109 A   70   61   61   71  1.02  1.61  0.66  0.46   0.09   0.44
  37 D  110 L   70   69   69   71  1.02  1.30  0.66  0.57   0.13   0.41
  37 D  111 C   70   69   69   71  1.02  0.00  0.66  1.00  -0.38   0.46
  37 D  112 T   70   69   69   71  1.02  1.78  0.66  0.41   0.23   0.39
  37 D  113 E   70   57   57   71  1.02  1.71  0.66  0.43   0.24   0.34
  37 D  114 K   70   69   69   71  1.02  1.23  0.66  0.59   0.35   0.50
  37 D  115 L   70   69   69   71  1.02  0.81  0.66  0.73  -0.51   0.54
  37 D  116 E   70   69   69   71  1.02  1.81  0.66  0.39   0.30   0.37
  37 D  117 Q   70   69   69   71  1.02  2.24  0.66  0.25   0.21   0.45
  37 D  118 W   70   54   54   71  1.02  0.59  0.66  0.80  -0.20   0.32
  37 D  119 L   70   69   69   71  1.02  1.35  0.66  0.55  -0.46   0.53
  37 D  120 C   70   69   69   71  1.02  1.85  0.66  0.38   0.32   0.49
  37 D  121 E   70   69   69   71  1.02  1.12  0.66  0.63   0.32   0.35
  37 D  122 K   70   69   69   71  1.02  0.08  0.66  0.97  -0.28   0.50
  38 T   39 Q   70   67   67   71  0.64  2.32  0.79  0.23   0.01   0.31
  38 T   40 A   70   70   70   71  0.64  0.89  0.79  0.70  -0.09   0.20
  38 T   41 I   70   70   70   71  0.64  1.52  0.79  0.49  -0.03   0.26
  38 T   42 V   70   70   70   71  0.64  1.21  0.79  0.59   0.12   0.36
  38 T   43 E   70   65   65   71  0.64  2.02  0.79  0.33  -0.08   0.31
  38 T   44 N   70   69   69   71  0.64  1.55  0.79  0.48   0.07   0.28
  38 T   45 N   70   63   63   71  0.64  1.57  0.79  0.48   0.14   0.36
  38 T   46 E   70   68   68   71  0.64  0.79  0.79  0.73   0.00   0.25
  38 T   47 S   70   69   69   71  0.64  0.15  0.79  0.95   0.17   0.26
  38 T   48 T   70   69   69   71  0.64  1.37  0.79  0.54   0.03   0.23
  38 T   49 E   70   69   69   71  0.64  0.53  0.79  0.82   0.18   0.29
  38 T   50 Y   70   69   69   71  0.64  0.26  0.79  0.91  -0.03   0.20
  38 T   51 G   70   69   69   71  0.64  0.00  0.79  1.00   0.07   0.11
  38 T   52 L   70   69   69   71  0.64  0.63  0.79  0.79  -0.14   0.24
  38 T   53 F   70   69   69   71  0.64  0.65  0.79  0.78  -0.12   0.25
  38 T   54 Q   70   69   69   71  0.64  0.13  0.79  0.96   0.06   0.13
  38 T   55 I   70   69   69   71  0.64  0.33  0.79  0.89  -0.09   0.22
  38 T   56 S   70   69   69   71  0.64  0.31  0.79  0.90   0.37   0.47
  38 T   57 N   70   69   69   71  0.64  0.81  0.79  0.73   0.12   0.25
  38 T   58 K   70   69   69   71  0.64  1.63  0.79  0.46  -0.06   0.34
  38 T   59 L   70   69   69   71  0.64  1.25  0.79  0.58  -0.16   0.27
  38 T   60 W   70   69   69   71  0.64  0.00  0.79  1.00   0.00   0.30
  38 T   61 C   70   69   69   71  0.64  0.00  0.79  1.00  -0.33   0.25
  38 T   62 K   70   67   67   71  0.64  1.58  0.79  0.47   0.04   0.28
  38 T   63 S   70   58   58   71  0.64  1.18  0.79  0.61  -0.01   0.24
  38 T   64 S   70   54   54   71  0.64  1.05  0.79  0.65  -0.01   0.15
  38 T   65 Q   70   66   66   71  0.64  1.76  0.79  0.41  -0.03   0.21
  38 T   66 V   70   66   66   71  0.64  1.27  0.79  0.58   0.01   0.20
  38 T   67 P   70   69   69   71  0.64  1.48  0.79  0.51  -0.04   0.29
  38 T   68 Q   70   57   57   71  0.64  1.79  0.79  0.40  -0.03   0.26
  38 T   69 S   70   69   69   71  0.64  1.53  0.79  0.49   0.06   0.24
  38 T   70 R   70   68   68   71  0.64  2.12  0.79  0.29  -0.09   0.37
  38 T   71 N   70   69   69   71  0.64  0.37  0.79  0.88   0.26   0.28
  38 T   72 I   70   69   69   71  0.64  1.94  0.79  0.35  -0.10   0.27
  38 T   73 C   70   69   69   71  0.64  0.00  0.79  1.00  -0.33   0.25
  38 T   74 D   70   69   69   71  0.64  1.50  0.79  0.50   0.03   0.35
  38 T   75 I   70   69   69   71  0.64  1.08  0.79  0.64  -0.09   0.22
  38 T   76 S   70   69   69   71  0.64  1.94  0.79  0.35  -0.02   0.27
  38 T   77 C   70   69   69   71  0.64  0.00  0.79  1.00  -0.33   0.25
  38 T   78 D   70   69   69   71  0.64  1.29  0.79  0.57   0.11   0.24
  38 T   79 K   70   69   69   71  0.64  1.42  0.79  0.53  -0.07   0.25
  38 T   80 F   70   69   69   71  0.64  0.21  0.79  0.93  -0.18   0.23
  38 T   81 L   70   69   69   71  0.64  0.63  0.79  0.79  -0.17   0.22
  38 T   82 D   70   69   69   71  0.64  1.86  0.79  0.38   0.07   0.27
  38 T   83 D   70   69   69   71  0.64  1.32  0.79  0.56   0.18   0.52
  38 T   84 D   70   69   69   71  0.64  0.59  0.79  0.80   0.18   0.27
  38 T   85 I   70   69   69   71  0.64  0.74  0.79  0.75  -0.13   0.24
  38 T   86 T   70   69   69   71  0.64  1.32  0.79  0.56   0.10   0.23
  38 T   87 D   70   69   69   71  0.64  1.94  0.79  0.35  -0.01   0.34
  38 T   88 D   70   69   69   71  0.64  1.37  0.79  0.54   0.05   0.19
  38 T   89 I   70   69   69   71  0.64  0.99  0.79  0.67  -0.13   0.24
  38 T   90 M   70   69   69   71  0.64  2.11  0.79  0.30   0.02   0.32
  38 T   91 C   70   69   69   71  0.64  0.00  0.79  1.00  -0.33   0.25
  38 T   92 A   70   69   69   71  0.64  0.00  0.79  1.00  -0.01   0.16
  38 T   93 K   70   69   69   71  0.64  0.64  0.79  0.79   0.10   0.24
  38 T   94 K   70   69   69   71  0.64  0.92  0.79  0.69   0.05   0.22
  38 T   95 I   70   69   69   71  0.64  0.63  0.79  0.79  -0.13   0.22
  38 T   96 L   70   69   69   71  0.64  1.15  0.79  0.62  -0.19   0.27
  38 T   97 D   70   69   69   71  0.64  1.42  0.79  0.53   0.00   0.31
  38 T   98 I   70   69   69   71  0.64  1.95  0.79  0.35  -0.04   0.32
  38 T   99 K   70   69   69   71  0.64  1.84  0.79  0.39   0.06   0.29
  38 T  100 G   70   69   69   71  0.64  0.46  0.79  0.85   0.00   0.24
  38 T  101 I   70   69   69   71  0.64  1.36  0.79  0.55  -0.11   0.28
  38 T  102 D   70   69   69   71  0.64  1.80  0.79  0.40   0.03   0.31
  38 T  103 Y   70   69   69   71  0.64  0.63  0.79  0.79  -0.03   0.22
  38 T  104 W   70   69   69   71  0.64  0.00  0.79  1.00   0.00   0.30
  38 T  105 L   70   69   69   71  0.64  1.56  0.79  0.48  -0.04   0.33
  38 T  106 A   70   69   69   71  0.64  1.32  0.79  0.56  -0.00   0.23
  38 T  107 H   70   69   69   71  0.64  0.08  0.79  0.97   0.01   0.30
  38 T  108 K   70   69   69   71  0.64  1.41  0.79  0.53   0.03   0.28
  38 T  109 A   70   61   61   71  0.64  1.61  0.79  0.46   0.15   0.34
  38 T  110 L   70   69   69   71  0.64  1.30  0.79  0.57  -0.04   0.36
  38 T  111 C   70   69   69   71  0.64  0.00  0.79  1.00  -0.33   0.25
  38 T  112 T   70   69   69   71  0.64  1.78  0.79  0.41   0.01   0.30
  38 T  113 E   70   57   57   71  0.64  1.71  0.79  0.43  -0.01   0.28
  38 T  114 K   70   69   69   71  0.64  1.23  0.79  0.59   0.00   0.39
  38 T  115 L   70   69   69   71  0.64  0.81  0.79  0.73  -0.17   0.22
  38 T  116 E   70   69   69   71  0.64  1.81  0.79  0.39   0.03   0.30
  38 T  117 Q   70   69   69   71  0.64  2.24  0.79  0.25  -0.01   0.27
  38 T  118 W   70   54   54   71  0.64  0.59  0.79  0.80  -0.12   0.30
  38 T  119 L   70   69   69   71  0.64  1.35  0.79  0.55  -0.14   0.23
  38 T  120 C   70   69   69   71  0.64  1.85  0.79  0.38  -0.07   0.28
  38 T  121 E   70   69   69   71  0.64  1.12  0.79  0.63  -0.04   0.25
  38 T  122 K   70   69   69   71  0.64  0.08  0.79  0.97  -0.31   0.22
  39 Q   40 A   67   70   67   71  2.32  0.89  0.23  0.70  -0.08   0.48
  39 Q   41 I   67   70   67   71  2.32  1.52  0.23  0.49  -0.08   0.41
  39 Q   42 V   67   70   67   71  2.32  1.21  0.23  0.59   0.23   0.37
  39 Q   43 E   67   65   62   71  2.32  2.02  0.23  0.33   0.21   0.47
  39 Q   44 N   67   69   66   71  2.32  1.55  0.23  0.48   0.14   0.38
  39 Q   45 N   67   63   60   71  2.32  1.57  0.23  0.48   0.23   0.35
  39 Q   46 E   67   68   65   71  2.32  0.79  0.23  0.73   0.15   0.39
  39 Q   47 S   67   69   66   71  2.32  0.15  0.23  0.95   0.04   0.27
  39 Q   48 T   67   69   66   71  2.32  1.37  0.23  0.54   0.21   0.46
  39 Q   49 E   67   69   66   71  2.32  0.53  0.23  0.82   0.25   0.42
  39 Q   50 Y   67   69   66   71  2.32  0.26  0.23  0.91  -0.09   0.26
  39 Q   51 G   67   69   66   71  2.32  0.00  0.23  1.00   0.06   0.17
  39 Q   52 L   67   69   66   71  2.32  0.63  0.23  0.79  -0.46   0.42
  39 Q   53 F   67   69   66   71  2.32  0.65  0.23  0.78  -0.42   0.40
  39 Q   54 Q   67   69   66   71  2.32  0.13  0.23  0.96   0.06   0.29
  39 Q   55 I   67   69   66   71  2.32  0.33  0.23  0.89  -0.47   0.45
  39 Q   56 S   67   69   66   71  2.32  0.31  0.23  0.90   0.18   0.31
  39 Q   57 N   67   69   66   71  2.32  0.81  0.23  0.73   0.21   0.39
  39 Q   58 K   67   69   66   71  2.32  1.63  0.23  0.46   0.22   0.45
  39 Q   59 L   67   69   66   71  2.32  1.25  0.23  0.58  -0.00   0.42
  39 Q   60 W   67   69   66   71  2.32  0.00  0.23  1.00  -0.20   0.34
  39 Q   61 C   67   69   66   71  2.32  0.00  0.23  1.00  -0.32   0.46
  39 Q   62 K   67   67   64   71  2.32  1.58  0.23  0.47   0.30   0.46
  39 Q   63 S   67   58   55   71  2.32  1.18  0.23  0.61   0.27   0.38
  39 Q   64 S   67   54   51   71  2.32  1.05  0.23  0.65   0.12   0.27
  39 Q   65 Q   67   66   63   71  2.32  1.76  0.23  0.41   0.25   0.42
  39 Q   66 V   67   66   63   71  2.32  1.27  0.23  0.58   0.08   0.31
  39 Q   67 P   67   69   66   71  2.32  1.48  0.23  0.51   0.25   0.38
  39 Q   68 Q   67   57   57   71  2.32  1.79  0.23  0.40   0.18   0.42
  39 Q   69 S   67   69   66   71  2.32  1.53  0.23  0.49   0.14   0.37
  39 Q   70 R   67   68   65   71  2.32  2.12  0.23  0.29   0.19   0.39
  39 Q   71 N   67   69   66   71  2.32  0.37  0.23  0.88   0.23   0.49
  39 Q   72 I   67   69   66   71  2.32  1.94  0.23  0.35   0.05   0.42
  39 Q   73 C   67   69   66   71  2.32  0.00  0.23  1.00  -0.32   0.46
  39 Q   74 D   67   69   66   71  2.32  1.50  0.23  0.50   0.25   0.44
  39 Q   75 I   67   69   66   71  2.32  1.08  0.23  0.64  -0.42   0.39
  39 Q   76 S   67   69   66   71  2.32  1.94  0.23  0.35   0.20   0.35
  39 Q   77 C   67   69   66   71  2.32  0.00  0.23  1.00  -0.32   0.46
  39 Q   78 D   67   69   66   71  2.32  1.29  0.23  0.57   0.19   0.39
  39 Q   79 K   67   69   66   71  2.32  1.42  0.23  0.53   0.15   0.48
  39 Q   80 F   67   69   66   71  2.32  0.21  0.23  0.93  -0.51   0.43
  39 Q   81 L   67   69   66   71  2.32  0.63  0.23  0.79  -0.40   0.49
  39 Q   82 D   67   69   66   71  2.32  1.86  0.23  0.38   0.21   0.44
  39 Q   83 D   67   69   66   71  2.32  1.32  0.23  0.56   0.31   0.38
  39 Q   84 D   67   69   66   71  2.32  0.59  0.23  0.80   0.22   0.36
  39 Q   85 I   67   69   66   71  2.32  0.74  0.23  0.75  -0.43   0.40
  39 Q   86 T   67   69   66   71  2.32  1.32  0.23  0.56   0.07   0.36
  39 Q   87 D   67   69   66   71  2.32  1.94  0.23  0.35   0.19   0.43
  39 Q   88 D   67   69   66   71  2.32  1.37  0.23  0.54   0.05   0.42
  39 Q   89 I   67   69   66   71  2.32  0.99  0.23  0.67  -0.33   0.40
  39 Q   90 M   67   69   66   71  2.32  2.11  0.23  0.30   0.21   0.44
  39 Q   91 C   67   69   66   71  2.32  0.00  0.23  1.00  -0.32   0.46
  39 Q   92 A   67   69   66   71  2.32  0.00  0.23  1.00  -0.36   0.31
  39 Q   93 K   67   69   66   71  2.32  0.64  0.23  0.79   0.14   0.36
  39 Q   94 K   67   69   66   71  2.32  0.92  0.23  0.69   0.22   0.36
  39 Q   95 I   67   69   66   71  2.32  0.63  0.23  0.79  -0.47   0.43
  39 Q   96 L   67   69   66   71  2.32  1.15  0.23  0.62  -0.24   0.36
  39 Q   97 D   67   69   66   71  2.32  1.42  0.23  0.53   0.42   0.52
  39 Q   98 I   67   69   66   71  2.32  1.95  0.23  0.35   0.26   0.42
  39 Q   99 K   67   69   66   71  2.32  1.84  0.23  0.39   0.24   0.37
  39 Q  100 G   67   69   66   71  2.32  0.46  0.23  0.85   0.16   0.36
  39 Q  101 I   67   69   66   71  2.32  1.36  0.23  0.55  -0.33   0.46
  39 Q  102 D   67   69   66   71  2.32  1.80  0.23  0.40   0.30   0.44
  39 Q  103 Y   67   69   66   71  2.32  0.63  0.23  0.79  -0.16   0.38
  39 Q  104 W   67   69   66   71  2.32  0.00  0.23  1.00  -0.20   0.34
  39 Q  105 L   67   69   66   71  2.32  1.56  0.23  0.48  -0.03   0.37
  39 Q  106 A   67   69   66   71  2.32  1.32  0.23  0.56  -0.05   0.35
  39 Q  107 H   67   69   66   71  2.32  0.08  0.23  0.97  -0.16   0.58
  39 Q  108 K   67   69   66   71  2.32  1.41  0.23  0.53   0.24   0.41
  39 Q  109 A   67   61   58   71  2.32  1.61  0.23  0.46   0.20   0.33
  39 Q  110 L   67   69   66   71  2.32  1.30  0.23  0.57   0.10   0.36
  39 Q  111 C   67   69   66   71  2.32  0.00  0.23  1.00  -0.32   0.46
  39 Q  112 T   67   69   66   71  2.32  1.78  0.23  0.41   0.30   0.42
  39 Q  113 E   67   57   54   71  2.32  1.71  0.23  0.43   0.27   0.44
  39 Q  114 K   67   69   66   71  2.32  1.23  0.23  0.59   0.27   0.54
  39 Q  115 L   67   69   66   71  2.32  0.81  0.23  0.73  -0.42   0.48
  39 Q  116 E   67   69   66   71  2.32  1.81  0.23  0.39   0.20   0.38
  39 Q  117 Q   67   69   66   71  2.32  2.24  0.23  0.25   0.23   0.42
  39 Q  118 W   67   54   51   71  2.32  0.59  0.23  0.80  -0.08   0.35
  39 Q  119 L   67   69   66   71  2.32  1.35  0.23  0.55  -0.29   0.43
  39 Q  120 C   67   69   66   71  2.32  1.85  0.23  0.38   0.25   0.48
  39 Q  121 E   67   69   66   71  2.32  1.12  0.23  0.63   0.27   0.44
  39 Q  122 K   67   69   66   71  2.32  0.08  0.23  0.97  -0.27   0.44
  40 A   41 I   70   70   70   71  0.89  1.52  0.70  0.49  -0.04   0.33
  40 A   42 V   70   70   70   71  0.89  1.21  0.70  0.59  -0.08   0.33
  40 A   43 E   70   65   65   71  0.89  2.02  0.70  0.33  -0.10   0.50
  40 A   44 N   70   69   69   71  0.89  1.55  0.70  0.48  -0.19   0.37
  40 A   45 N   70   63   63   71  0.89  1.57  0.70  0.48  -0.15   0.34
  40 A   46 E   70   68   68   71  0.89  0.79  0.70  0.73  -0.18   0.43
  40 A   47 S   70   69   69   71  0.89  0.15  0.70  0.95  -0.17   0.22
  40 A   48 T   70   69   69   71  0.89  1.37  0.70  0.54  -0.02   0.23
  40 A   49 E   70   69   69   71  0.89  0.53  0.70  0.82  -0.21   0.54
  40 A   50 Y   70   69   69   71  0.89  0.26  0.70  0.91  -0.15   0.20
  40 A   51 G   70   69   69   71  0.89  0.00  0.70  1.00  -0.13   0.27
  40 A   52 L   70   69   69   71  0.89  0.63  0.70  0.79   0.07   0.35
  40 A   53 F   70   69   69   71  0.89  0.65  0.70  0.78  -0.06   0.34
  40 A   54 Q   70   69   69   71  0.89  0.13  0.70  0.96  -0.11   0.24
  40 A   55 I   70   69   69   71  0.89  0.33  0.70  0.89   0.04   0.41
  40 A   56 S   70   69   69   71  0.89  0.31  0.70  0.90  -0.16   0.35
  40 A   57 N   70   69   69   71  0.89  0.81  0.70  0.73  -0.06   0.50
  40 A   58 K   70   69   69   71  0.89  1.63  0.70  0.46  -0.18   0.38
  40 A   59 L   70   69   69   71  0.89  1.25  0.70  0.58  -0.10   0.35
  40 A   60 W   70   69   69   71  0.89  0.00  0.70  1.00  -0.20   0.37
  40 A   61 C   70   69   69   71  0.89  0.00  0.70  1.00  -0.21   0.27
  40 A   62 K   70   67   67   71  0.89  1.58  0.70  0.47  -0.14   0.47
  40 A   63 S   70   58   58   71  0.89  1.18  0.70  0.61  -0.17   0.36
  40 A   64 S   70   54   54   71  0.89  1.05  0.70  0.65  -0.14   0.20
  40 A   65 Q   70   66   66   71  0.89  1.76  0.70  0.41  -0.14   0.31
  40 A   66 V   70   66   66   71  0.89  1.27  0.70  0.58   0.03   0.27
  40 A   67 P   70   69   69   71  0.89  1.48  0.70  0.51  -0.17   0.37
  40 A   68 Q   70   57   57   71  0.89  1.79  0.70  0.40  -0.09   0.42
  40 A   69 S   70   69   69   71  0.89  1.53  0.70  0.49  -0.06   0.32
  40 A   70 R   70   68   68   71  0.89  2.12  0.70  0.29  -0.01   0.50
  40 A   71 N   70   69   69   71  0.89  0.37  0.70  0.88  -0.06   0.22
  40 A   72 I   70   69   69   71  0.89  1.94  0.70  0.35   0.02   0.41
  40 A   73 C   70   69   69   71  0.89  0.00  0.70  1.00  -0.21   0.27
  40 A   74 D   70   69   69   71  0.89  1.50  0.70  0.50  -0.20   0.44
  40 A   75 I   70   69   69   71  0.89  1.08  0.70  0.64   0.10   0.36
  40 A   76 S   70   69   69   71  0.89  1.94  0.70  0.35  -0.06   0.41
  40 A   77 C   70   69   69   71  0.89  0.00  0.70  1.00  -0.21   0.27
  40 A   78 D   70   69   69   71  0.89  1.29  0.70  0.57  -0.15   0.34
  40 A   79 K   70   69   69   71  0.89  1.42  0.70  0.53   0.10   0.53
  40 A   80 F   70   69   69   71  0.89  0.21  0.70  0.93  -0.00   0.33
  40 A   81 L   70   69   69   71  0.89  0.63  0.70  0.79  -0.02   0.34
  40 A   82 D   70   69   69   71  0.89  1.86  0.70  0.38  -0.18   0.40
  40 A   83 D   70   69   69   71  0.89  1.32  0.70  0.56  -0.16   0.48
  40 A   84 D   70   69   69   71  0.89  0.59  0.70  0.80  -0.20   0.45
  40 A   85 I   70   69   69   71  0.89  0.74  0.70  0.75   0.04   0.36
  40 A   86 T   70   69   69   71  0.89  1.32  0.70  0.56  -0.13   0.35
  40 A   87 D   70   69   69   71  0.89  1.94  0.70  0.35  -0.15   0.42
  40 A   88 D   70   69   69   71  0.89  1.37  0.70  0.54  -0.09   0.33
  40 A   89 I   70   69   69   71  0.89  0.99  0.70  0.67   0.16   0.34
  40 A   90 M   70   69   69   71  0.89  2.11  0.70  0.30  -0.10   0.34
  40 A   91 C   70   69   69   71  0.89  0.00  0.70  1.00  -0.21   0.27
  40 A   92 A   70   69   69   71  0.89  0.00  0.70  1.00   0.10   0.31
  40 A   93 K   70   69   69   71  0.89  0.64  0.70  0.79  -0.15   0.21
  40 A   94 K   70   69   69   71  0.89  0.92  0.70  0.69  -0.21   0.28
  40 A   95 I   70   69   69   71  0.89  0.63  0.70  0.79   0.09   0.44
  40 A   96 L   70   69   69   71  0.89  1.15  0.70  0.62   0.12   0.26
  40 A   97 D   70   69   69   71  0.89  1.42  0.70  0.53  -0.22   0.46
  40 A   98 I   70   69   69   71  0.89  1.95  0.70  0.35  -0.13   0.33
  40 A   99 K   70   69   69   71  0.89  1.84  0.70  0.39  -0.21   0.45
  40 A  100 G   70   69   69   71  0.89  0.46  0.70  0.85  -0.07   0.32
  40 A  101 I   70   69   69   71  0.89  1.36  0.70  0.55  -0.04   0.32
  40 A  102 D   70   69   69   71  0.89  1.80  0.70  0.40  -0.11   0.48
  40 A  103 Y   70   69   69   71  0.89  0.63  0.70  0.79   0.08   0.29
  40 A  104 W   70   69   69   71  0.89  0.00  0.70  1.00  -0.20   0.37
  40 A  105 L   70   69   69   71  0.89  1.56  0.70  0.48   0.02   0.31
  40 A  106 A   70   69   69   71  0.89  1.32  0.70  0.56   0.15   0.34
  40 A  107 H   70   69   69   71  0.89  0.08  0.70  0.97  -0.18   0.36
  40 A  108 K   70   69   69   71  0.89  1.41  0.70  0.53  -0.18   0.37
  40 A  109 A   70   61   61   71  0.89  1.61  0.70  0.46  -0.15   0.42
  40 A  110 L   70   69   69   71  0.89  1.30  0.70  0.57  -0.24   0.33
  40 A  111 C   70   69   69   71  0.89  0.00  0.70  1.00  -0.21   0.27
  40 A  112 T   70   69   69   71  0.89  1.78  0.70  0.41  -0.14   0.45
  40 A  113 E   70   57   57   71  0.89  1.71  0.70  0.43  -0.28   0.43
  40 A  114 K   70   69   69   71  0.89  1.23  0.70  0.59  -0.14   0.48
  40 A  115 L   70   69   69   71  0.89  0.81  0.70  0.73   0.05   0.31
  40 A  116 E   70   69   69   71  0.89  1.81  0.70  0.39  -0.13   0.41
  40 A  117 Q   70   69   69   71  0.89  2.24  0.70  0.25  -0.07   0.55
  40 A  118 W   70   54   54   71  0.89  0.59  0.70  0.80  -0.07   0.27
  40 A  119 L   70   69   69   71  0.89  1.35  0.70  0.55   0.03   0.33
  40 A  120 C   70   69   69   71  0.89  1.85  0.70  0.38  -0.16   0.47
  40 A  121 E   70   69   69   71  0.89  1.12  0.70  0.63  -0.12   0.44
  40 A  122 K   70   69   69   71  0.89  0.08  0.70  0.97  -0.21   0.32
  41 I   42 V   70   70   70   71  1.52  1.21  0.49  0.59   0.01   0.39
  41 I   43 E   70   65   65   71  1.52  2.02  0.49  0.33  -0.24   0.52
  41 I   44 N   70   69   69   71  1.52  1.55  0.49  0.48  -0.03   0.43
  41 I   45 N   70   63   63   71  1.52  1.57  0.49  0.48  -0.09   0.41
  41 I   46 E   70   68   68   71  1.52  0.79  0.49  0.73  -0.19   0.44
  41 I   47 S   70   69   69   71  1.52  0.15  0.49  0.95  -0.17   0.35
  41 I   48 T   70   69   69   71  1.52  1.37  0.49  0.54  -0.07   0.35
  41 I   49 E   70   69   69   71  1.52  0.53  0.49  0.82  -0.16   0.50
  41 I   50 Y   70   69   69   71  1.52  0.26  0.49  0.91  -0.10   0.20
  41 I   51 G   70   69   69   71  1.52  0.00  0.49  1.00  -0.15   0.27
  41 I   52 L   70   69   69   71  1.52  0.63  0.49  0.79   0.06   0.36
  41 I   53 F   70   69   69   71  1.52  0.65  0.49  0.78  -0.00   0.24
  41 I   54 Q   70   69   69   71  1.52  0.13  0.49  0.96  -0.11   0.35
  41 I   55 I   70   69   69   71  1.52  0.33  0.49  0.89   0.04   0.34
  41 I   56 S   70   69   69   71  1.52  0.31  0.49  0.90  -0.13   0.50
  41 I   57 N   70   69   69   71  1.52  0.81  0.49  0.73  -0.18   0.48
  41 I   58 K   70   69   69   71  1.52  1.63  0.49  0.46  -0.10   0.40
  41 I   59 L   70   69   69   71  1.52  1.25  0.49  0.58  -0.05   0.39
  41 I   60 W   70   69   69   71  1.52  0.00  0.49  1.00  -0.09   0.25
  41 I   61 C   70   69   69   71  1.52  0.00  0.49  1.00  -0.21   0.22
  41 I   62 K   70   67   67   71  1.52  1.58  0.49  0.47  -0.02   0.48
  41 I   63 S   70   58   58   71  1.52  1.18  0.49  0.61  -0.03   0.42
  41 I   64 S   70   54   54   71  1.52  1.05  0.49  0.65  -0.04   0.23
  41 I   65 Q   70   66   66   71  1.52  1.76  0.49  0.41  -0.05   0.35
  41 I   66 V   70   66   66   71  1.52  1.27  0.49  0.58   0.02   0.31
  41 I   67 P   70   69   69   71  1.52  1.48  0.49  0.51  -0.11   0.49
  41 I   68 Q   70   57   57   71  1.52  1.79  0.49  0.40  -0.08   0.35
  41 I   69 S   70   69   69   71  1.52  1.53  0.49  0.49  -0.04   0.35
  41 I   70 R   70   68   68   71  1.52  2.12  0.49  0.29  -0.10   0.46
  41 I   71 N   70   69   69   71  1.52  0.37  0.49  0.88  -0.12   0.51
  41 I   72 I   70   69   69   71  1.52  1.94  0.49  0.35  -0.04   0.37
  41 I   73 C   70   69   69   71  1.52  0.00  0.49  1.00  -0.21   0.22
  41 I   74 D   70   69   69   71  1.52  1.50  0.49  0.50  -0.16   0.45
  41 I   75 I   70   69   69   71  1.52  1.08  0.49  0.64   0.08   0.34
  41 I   76 S   70   69   69   71  1.52  1.94  0.49  0.35  -0.14   0.37
  41 I   77 C   70   69   69   71  1.52  0.00  0.49  1.00  -0.21   0.22
  41 I   78 D   70   69   69   71  1.52  1.29  0.49  0.57  -0.14   0.44
  41 I   79 K   70   69   69   71  1.52  1.42  0.49  0.53  -0.10   0.40
  41 I   80 F   70   69   69   71  1.52  0.21  0.49  0.93   0.03   0.33
  41 I   81 L   70   69   69   71  1.52  0.63  0.49  0.79   0.05   0.32
  41 I   82 D   70   69   69   71  1.52  1.86  0.49  0.38  -0.11   0.42
  41 I   83 D   70   69   69   71  1.52  1.32  0.49  0.56  -0.17   0.52
  41 I   84 D   70   69   69   71  1.52  0.59  0.49  0.80  -0.15   0.51
  41 I   85 I   70   69   69   71  1.52  0.74  0.49  0.75   0.06   0.34
  41 I   86 T   70   69   69   71  1.52  1.32  0.49  0.56  -0.05   0.37
  41 I   87 D   70   69   69   71  1.52  1.94  0.49  0.35  -0.13   0.46
  41 I   88 D   70   69   69   71  1.52  1.37  0.49  0.54  -0.06   0.35
  41 I   89 I   70   69   69   71  1.52  0.99  0.49  0.67   0.03   0.31
  41 I   90 M   70   69   69   71  1.52  2.11  0.49  0.30  -0.04   0.39
  41 I   91 C   70   69   69   71  1.52  0.00  0.49  1.00  -0.21   0.22
  41 I   92 A   70   69   69   71  1.52  0.00  0.49  1.00   0.02   0.24
  41 I   93 K   70   69   69   71  1.52  0.64  0.49  0.79  -0.10   0.35
  41 I   94 K   70   69   69   71  1.52  0.92  0.49  0.69  -0.16   0.39
  41 I   95 I   70   69   69   71  1.52  0.63  0.49  0.79   0.06   0.35
  41 I   96 L   70   69   69   71  1.52  1.15  0.49  0.62   0.03   0.31
  41 I   97 D   70   69   69   71  1.52  1.42  0.49  0.53  -0.18   0.50
  41 I   98 I   70   69   69   71  1.52  1.95  0.49  0.35  -0.11   0.39
  41 I   99 K   70   69   69   71  1.52  1.84  0.49  0.39  -0.08   0.46
  41 I  100 G   70   69   69   71  1.52  0.46  0.49  0.85  -0.18   0.37
  41 I  101 I   70   69   69   71  1.52  1.36  0.49  0.55  -0.00   0.35
  41 I  102 D   70   69   69   71  1.52  1.80  0.49  0.40  -0.12   0.48
  41 I  103 Y   70   69   69   71  1.52  0.63  0.49  0.79   0.03   0.27
  41 I  104 W   70   69   69   71  1.52  0.00  0.49  1.00  -0.09   0.25
  41 I  105 L   70   69   69   71  1.52  1.56  0.49  0.48  -0.06   0.34
  41 I  106 A   70   69   69   71  1.52  1.32  0.49  0.56  -0.03   0.28
  41 I  107 H   70   69   69   71  1.52  0.08  0.49  0.97  -0.10   0.26
  41 I  108 K   70   69   69   71  1.52  1.41  0.49  0.53  -0.10   0.44
  41 I  109 A   70   61   61   71  1.52  1.61  0.49  0.46   0.04   0.44
  41 I  110 L   70   69   69   71  1.52  1.30  0.49  0.57  -0.13   0.34
  41 I  111 C   70   69   69   71  1.52  0.00  0.49  1.00  -0.21   0.22
  41 I  112 T   70   69   69   71  1.52  1.78  0.49  0.41  -0.11   0.39
  41 I  113 E   70   57   57   71  1.52  1.71  0.49  0.43  -0.03   0.48
  41 I  114 K   70   69   69   71  1.52  1.23  0.49  0.59  -0.09   0.46
  41 I  115 L   70   69   69   71  1.52  0.81  0.49  0.73   0.06   0.31
  41 I  116 E   70   69   69   71  1.52  1.81  0.49  0.39  -0.08   0.43
  41 I  117 Q   70   69   69   71  1.52  2.24  0.49  0.25  -0.14   0.45
  41 I  118 W   70   54   54   71  1.52  0.59  0.49  0.80  -0.07   0.30
  41 I  119 L   70   69   69   71  1.52  1.35  0.49  0.55   0.17   0.33
  41 I  120 C   70   69   69   71  1.52  1.85  0.49  0.38  -0.13   0.44
  41 I  121 E   70   69   69   71  1.52  1.12  0.49  0.63  -0.20   0.48
  41 I  122 K   70   69   69   71  1.52  0.08  0.49  0.97  -0.21   0.23
  42 V   43 E   70   65   65   71  1.21  2.02  0.59  0.33   0.16   0.37
  42 V   44 N   70   69   69   71  1.21  1.55  0.59  0.48   0.21   0.36
  42 V   45 N   70   63   63   71  1.21  1.57  0.59  0.48   0.20   0.36
  42 V   46 E   70   68   68   71  1.21  0.79  0.59  0.73   0.12   0.27
  42 V   47 S   70   69   69   71  1.21  0.15  0.59  0.95   0.11   0.31
  42 V   48 T   70   69   69   71  1.21  1.37  0.59  0.54   0.18   0.27
  42 V   49 E   70   69   69   71  1.21  0.53  0.59  0.82   0.40   0.37
  42 V   50 Y   70   69   69   71  1.21  0.26  0.59  0.91  -0.12   0.28
  42 V   51 G   70   69   69   71  1.21  0.00  0.59  1.00   0.09   0.18
  42 V   52 L   70   69   69   71  1.21  0.63  0.59  0.79  -0.38   0.31
  42 V   53 F   70   69   69   71  1.21  0.65  0.59  0.78  -0.42   0.38
  42 V   54 Q   70   69   69   71  1.21  0.13  0.59  0.96   0.13   0.29
  42 V   55 I   70   69   69   71  1.21  0.33  0.59  0.89  -0.40   0.35
  42 V   56 S   70   69   69   71  1.21  0.31  0.59  0.90   0.31   0.30
  42 V   57 N   70   69   69   71  1.21  0.81  0.59  0.73   0.32   0.38
  42 V   58 K   70   69   69   71  1.21  1.63  0.59  0.46   0.18   0.41
  42 V   59 L   70   69   69   71  1.21  1.25  0.59  0.58  -0.05   0.34
  42 V   60 W   70   69   69   71  1.21  0.00  0.59  1.00  -0.17   0.28
  42 V   61 C   70   69   69   71  1.21  0.00  0.59  1.00  -0.24   0.26
  42 V   62 K   70   67   67   71  1.21  1.58  0.59  0.47   0.31   0.39
  42 V   63 S   70   58   58   71  1.21  1.18  0.59  0.61   0.29   0.32
  42 V   64 S   70   54   54   71  1.21  1.05  0.59  0.65   0.19   0.23
  42 V   65 Q   70   66   66   71  1.21  1.76  0.59  0.41   0.18   0.28
  42 V   66 V   70   66   66   71  1.21  1.27  0.59  0.58   0.19   0.25
  42 V   67 P   70   69   69   71  1.21  1.48  0.59  0.51   0.22   0.34
  42 V   68 Q   70   57   57   71  1.21  1.79  0.59  0.40   0.23   0.38
  42 V   69 S   70   69   69   71  1.21  1.53  0.59  0.49   0.19   0.34
  42 V   70 R   70   68   68   71  1.21  2.12  0.59  0.29   0.15   0.36
  42 V   71 N   70   69   69   71  1.21  0.37  0.59  0.88   0.24   0.31
  42 V   72 I   70   69   69   71  1.21  1.94  0.59  0.35   0.07   0.42
  42 V   73 C   70   69   69   71  1.21  0.00  0.59  1.00  -0.24   0.26
  42 V   74 D   70   69   69   71  1.21  1.50  0.59  0.50   0.28   0.46
  42 V   75 I   70   69   69   71  1.21  1.08  0.59  0.64  -0.37   0.34
  42 V   76 S   70   69   69   71  1.21  1.94  0.59  0.35   0.12   0.37
  42 V   77 C   70   69   69   71  1.21  0.00  0.59  1.00  -0.24   0.26
  42 V   78 D   70   69   69   71  1.21  1.29  0.59  0.57   0.21   0.33
  42 V   79 K   70   69   69   71  1.21  1.42  0.59  0.53   0.06   0.38
  42 V   80 F   70   69   69   71  1.21  0.21  0.59  0.93  -0.45   0.36
  42 V   81 L   70   69   69   71  1.21  0.63  0.59  0.79  -0.38   0.37
  42 V   82 D   70   69   69   71  1.21  1.86  0.59  0.38   0.18   0.33
  42 V   83 D   70   69   69   71  1.21  1.32  0.59  0.56   0.31   0.38
  42 V   84 D   70   69   69   71  1.21  0.59  0.59  0.80   0.34   0.32
  42 V   85 I   70   69   69   71  1.21  0.74  0.59  0.75  -0.37   0.34
  42 V   86 T   70   69   69   71  1.21  1.32  0.59  0.56   0.15   0.38
  42 V   87 D   70   69   69   71  1.21  1.94  0.59  0.35   0.13   0.33
  42 V   88 D   70   69   69   71  1.21  1.37  0.59  0.54   0.04   0.33
  42 V   89 I   70   69   69   71  1.21  0.99  0.59  0.67  -0.33   0.36
  42 V   90 M   70   69   69   71  1.21  2.11  0.59  0.30   0.17   0.37
  42 V   91 C   70   69   69   71  1.21  0.00  0.59  1.00  -0.24   0.26
  42 V   92 A   70   69   69   71  1.21  0.00  0.59  1.00  -0.23   0.26
  42 V   93 K   70   69   69   71  1.21  0.64  0.59  0.79   0.14   0.26
  42 V   94 K   70   69   69   71  1.21  0.92  0.59  0.69   0.20   0.36
  42 V   95 I   70   69   69   71  1.21  0.63  0.59  0.79  -0.41   0.37
  42 V   96 L   70   69   69   71  1.21  1.15  0.59  0.62  -0.19   0.34
  42 V   97 D   70   69   69   71  1.21  1.42  0.59  0.53   0.30   0.36
  42 V   98 I   70   69   69   71  1.21  1.95  0.59  0.35   0.23   0.35
  42 V   99 K   70   69   69   71  1.21  1.84  0.59  0.39   0.21   0.35
  42 V  100 G   70   69   69   71  1.21  0.46  0.59  0.85   0.20   0.38
  42 V  101 I   70   69   69   71  1.21  1.36  0.59  0.55  -0.28   0.33
  42 V  102 D   70   69   69   71  1.21  1.80  0.59  0.40   0.27   0.38
  42 V  103 Y   70   69   69   71  1.21  0.63  0.59  0.79  -0.09   0.31
  42 V  104 W   70   69   69   71  1.21  0.00  0.59  1.00  -0.17   0.28
  42 V  105 L   70   69   69   71  1.21  1.56  0.59  0.48  -0.07   0.33
  42 V  106 A   70   69   69   71  1.21  1.32  0.59  0.56   0.01   0.29
  42 V  107 H   70   69   69   71  1.21  0.08  0.59  0.97  -0.14   0.33
  42 V  108 K   70   69   69   71  1.21  1.41  0.59  0.53   0.19   0.36
  42 V  109 A   70   61   61   71  1.21  1.61  0.59  0.46   0.17   0.41
  42 V  110 L   70   69   69   71  1.21  1.30  0.59  0.57   0.11   0.36
  42 V  111 C   70   69   69   71  1.21  0.00  0.59  1.00  -0.24   0.26
  42 V  112 T   70   69   69   71  1.21  1.78  0.59  0.41   0.23   0.34
  42 V  113 E   70   57   57   71  1.21  1.71  0.59  0.43   0.24   0.40
  42 V  114 K   70   69   69   71  1.21  1.23  0.59  0.59   0.16   0.36
  42 V  115 L   70   69   69   71  1.21  0.81  0.59  0.73  -0.41   0.37
  42 V  116 E   70   69   69   71  1.21  1.81  0.59  0.39   0.27   0.40
  42 V  117 Q   70   69   69   71  1.21  2.24  0.59  0.25   0.18   0.37
  42 V  118 W   70   54   54   71  1.21  0.59  0.59  0.80  -0.13   0.28
  42 V  119 L   70   69   69   71  1.21  1.35  0.59  0.55  -0.27   0.35
  42 V  120 C   70   69   69   71  1.21  1.85  0.59  0.38   0.23   0.36
  42 V  121 E   70   69   69   71  1.21  1.12  0.59  0.63   0.29   0.40
  42 V  122 K   70   69   69   71  1.21  0.08  0.59  0.97  -0.23   0.29
  43 E   44 N   65   69   65   71  2.02  1.55  0.33  0.48   0.23   0.41
  43 E   45 N   65   63   59   71  2.02  1.57  0.33  0.48   0.19   0.33
  43 E   46 E   65   68   65   71  2.02  0.79  0.33  0.73   0.07   0.32
  43 E   47 S   65   69   65   71  2.02  0.15  0.33  0.95  -0.01   0.25
  43 E   48 T   65   69   65   71  2.02  1.37  0.33  0.54   0.03   0.35
  43 E   49 E   65   69   65   71  2.02  0.53  0.33  0.82   0.26   0.43
  43 E   50 Y   65   69   65   71  2.02  0.26  0.33  0.91  -0.08   0.23
  43 E   51 G   65   69   65   71  2.02  0.00  0.33  1.00  -0.02   0.21
  43 E   52 L   65   69   65   71  2.02  0.63  0.33  0.79  -0.50   0.46
  43 E   53 F   65   69   65   71  2.02  0.65  0.33  0.78  -0.37   0.44
  43 E   54 Q   65   69   65   71  2.02  0.13  0.33  0.96  -0.03   0.33
  43 E   55 I   65   69   65   71  2.02  0.33  0.33  0.89  -0.53   0.50
  43 E   56 S   65   69   65   71  2.02  0.31  0.33  0.90   0.17   0.45
  43 E   57 N   65   69   65   71  2.02  0.81  0.33  0.73   0.19   0.46
  43 E   58 K   65   69   65   71  2.02  1.63  0.33  0.46   0.20   0.43
  43 E   59 L   65   69   65   71  2.02  1.25  0.33  0.58  -0.02   0.34
  43 E   60 W   65   69   65   71  2.02  0.00  0.33  1.00  -0.19   0.33
  43 E   61 C   65   69   65   71  2.02  0.00  0.33  1.00  -0.38   0.45
  43 E   62 K   65   67   63   71  2.02  1.58  0.33  0.47   0.29   0.49
  43 E   63 S   65   58   56   71  2.02  1.18  0.33  0.61   0.30   0.35
  43 E   64 S   65   54   52   71  2.02  1.05  0.33  0.65   0.11   0.27
  43 E   65 Q   65   66   62   71  2.02  1.76  0.33  0.41   0.12   0.33
  43 E   66 V   65   66   62   71  2.02  1.27  0.33  0.58   0.05   0.37
  43 E   67 P   65   69   65   71  2.02  1.48  0.33  0.51   0.20   0.35
  43 E   68 Q   65   57   53   71  2.02  1.79  0.33  0.40   0.24   0.46
  43 E   69 S   65   69   65   71  2.02  1.53  0.33  0.49   0.10   0.32
  43 E   70 R   65   68   65   71  2.02  2.12  0.33  0.29   0.24   0.52
  43 E   71 N   65   69   65   71  2.02  0.37  0.33  0.88   0.13   0.34
  43 E   72 I   65   69   65   71  2.02  1.94  0.33  0.35   0.06   0.53
  43 E   73 C   65   69   65   71  2.02  0.00  0.33  1.00  -0.38   0.45
  43 E   74 D   65   69   65   71  2.02  1.50  0.33  0.50   0.25   0.45
  43 E   75 I   65   69   65   71  2.02  1.08  0.33  0.64  -0.43   0.44
  43 E   76 S   65   69   65   71  2.02  1.94  0.33  0.35   0.21   0.32
  43 E   77 C   65   69   65   71  2.02  0.00  0.33  1.00  -0.38   0.45
  43 E   78 D   65   69   65   71  2.02  1.29  0.33  0.57   0.14   0.35
  43 E   79 K   65   69   65   71  2.02  1.42  0.33  0.53   0.14   0.55
  43 E   80 F   65   69   65   71  2.02  0.21  0.33  0.93  -0.42   0.44
  43 E   81 L   65   69   65   71  2.02  0.63  0.33  0.79  -0.40   0.54
  43 E   82 D   65   69   65   71  2.02  1.86  0.33  0.38   0.21   0.37
  43 E   83 D   65   69   65   71  2.02  1.32  0.33  0.56   0.28   0.45
  43 E   84 D   65   69   65   71  2.02  0.59  0.33  0.80   0.31   0.43
  43 E   85 I   65   69   65   71  2.02  0.74  0.33  0.75  -0.46   0.48
  43 E   86 T   65   69   65   71  2.02  1.32  0.33  0.56   0.04   0.48
  43 E   87 D   65   69   65   71  2.02  1.94  0.33  0.35   0.19   0.47
  43 E   88 D   65   69   65   71  2.02  1.37  0.33  0.54   0.03   0.33
  43 E   89 I   65   69   65   71  2.02  0.99  0.33  0.67  -0.34   0.48
  43 E   90 M   65   69   65   71  2.02  2.11  0.33  0.30   0.19   0.44
  43 E   91 C   65   69   65   71  2.02  0.00  0.33  1.00  -0.38   0.45
  43 E   92 A   65   69   65   71  2.02  0.00  0.33  1.00  -0.40   0.37
  43 E   93 K   65   69   65   71  2.02  0.64  0.33  0.79   0.16   0.45
  43 E   94 K   65   69   65   71  2.02  0.92  0.33  0.69   0.16   0.43
  43 E   95 I   65   69   65   71  2.02  0.63  0.33  0.79  -0.51   0.50
  43 E   96 L   65   69   65   71  2.02  1.15  0.33  0.62  -0.24   0.40
  43 E   97 D   65   69   65   71  2.02  1.42  0.33  0.53   0.41   0.43
  43 E   98 I   65   69   65   71  2.02  1.95  0.33  0.35   0.29   0.49
  43 E   99 K   65   69   65   71  2.02  1.84  0.33  0.39   0.33   0.55
  43 E  100 G   65   69   65   71  2.02  0.46  0.33  0.85   0.08   0.36
  43 E  101 I   65   69   65   71  2.02  1.36  0.33  0.55  -0.28   0.57
  43 E  102 D   65   69   65   71  2.02  1.80  0.33  0.40   0.30   0.44
  43 E  103 Y   65   69   65   71  2.02  0.63  0.33  0.79  -0.22   0.38
  43 E  104 W   65   69   65   71  2.02  0.00  0.33  1.00  -0.19   0.33
  43 E  105 L   65   69   65   71  2.02  1.56  0.33  0.48   0.06   0.39
  43 E  106 A   65   69   65   71  2.02  1.32  0.33  0.56  -0.03   0.39
  43 E  107 H   65   69   65   71  2.02  0.08  0.33  0.97  -0.15   0.39
  43 E  108 K   65   69   65   71  2.02  1.41  0.33  0.53   0.22   0.47
  43 E  109 A   65   61   57   71  2.02  1.61  0.33  0.46   0.19   0.47
  43 E  110 L   65   69   65   71  2.02  1.30  0.33  0.57   0.08   0.35
  43 E  111 C   65   69   65   71  2.02  0.00  0.33  1.00  -0.38   0.45
  43 E  112 T   65   69   65   71  2.02  1.78  0.33  0.41   0.16   0.42
  43 E  113 E   65   57   54   71  2.02  1.71  0.33  0.43   0.27   0.37
  43 E  114 K   65   69   65   71  2.02  1.23  0.33  0.59   0.41   0.57
  43 E  115 L   65   69   65   71  2.02  0.81  0.33  0.73  -0.38   0.53
  43 E  116 E   65   69   65   71  2.02  1.81  0.33  0.39   0.14   0.33
  43 E  117 Q   65   69   65   71  2.02  2.24  0.33  0.25   0.28   0.55
  43 E  118 W   65   54   52   71  2.02  0.59  0.33  0.80  -0.09   0.34
  43 E  119 L   65   69   65   71  2.02  1.35  0.33  0.55  -0.37   0.48
  43 E  120 C   65   69   65   71  2.02  1.85  0.33  0.38   0.17   0.42
  43 E  121 E   65   69   65   71  2.02  1.12  0.33  0.63   0.18   0.42
  43 E  122 K   65   69   65   71  2.02  0.08  0.33  0.97  -0.31   0.48
  44 N   45 N   69   63   63   71  1.55  1.57  0.48  0.48   0.18   0.38
  44 N   46 E   69   68   68   71  1.55  0.79  0.48  0.73   0.10   0.30
  44 N   47 S   69   69   69   71  1.55  0.15  0.48  0.95   0.09   0.32
  44 N   48 T   69   69   69   71  1.55  1.37  0.48  0.54   0.20   0.32
  44 N   49 E   69   69   69   71  1.55  0.53  0.48  0.82   0.26   0.44
  44 N   50 Y   69   69   69   71  1.55  0.26  0.48  0.91  -0.08   0.22
  44 N   51 G   69   69   69   71  1.55  0.00  0.48  1.00   0.08   0.23
  44 N   52 L   69   69   69   71  1.55  0.63  0.48  0.79  -0.44   0.48
  44 N   53 F   69   69   69   71  1.55  0.65  0.48  0.78  -0.39   0.37
  44 N   54 Q   69   69   69   71  1.55  0.13  0.48  0.96   0.06   0.33
  44 N   55 I   69   69   69   71  1.55  0.33  0.48  0.89  -0.40   0.42
  44 N   56 S   69   69   69   71  1.55  0.31  0.48  0.90   0.13   0.43
  44 N   57 N   69   69   69   71  1.55  0.81  0.48  0.73   0.21   0.36
  44 N   58 K   69   69   69   71  1.55  1.63  0.48  0.46   0.16   0.36
  44 N   59 L   69   69   69   71  1.55  1.25  0.48  0.58  -0.03   0.49
  44 N   60 W   69   69   69   71  1.55  0.00  0.48  1.00  -0.20   0.29
  44 N   61 C   69   69   69   71  1.55  0.00  0.48  1.00  -0.36   0.40
  44 N   62 K   69   67   67   71  1.55  1.58  0.48  0.47   0.30   0.41
  44 N   63 S   69   58   58   71  1.55  1.18  0.48  0.61   0.32   0.33
  44 N   64 S   69   54   54   71  1.55  1.05  0.48  0.65   0.17   0.18
  44 N   65 Q   69   66   66   71  1.55  1.76  0.48  0.41   0.13   0.34
  44 N   66 V   69   66   66   71  1.55  1.27  0.48  0.58   0.12   0.25
  44 N   67 P   69   69   69   71  1.55  1.48  0.48  0.51   0.22   0.42
  44 N   68 Q   69   57   57   71  1.55  1.79  0.48  0.40   0.18   0.34
  44 N   69 S   69   69   69   71  1.55  1.53  0.48  0.49   0.11   0.29
  44 N   70 R   69   68   68   71  1.55  2.12  0.48  0.29   0.14   0.38
  44 N   71 N   69   69   69   71  1.55  0.37  0.48  0.88   0.12   0.33
  44 N   72 I   69   69   69   71  1.55  1.94  0.48  0.35  -0.10   0.46
  44 N   73 C   69   69   69   71  1.55  0.00  0.48  1.00  -0.36   0.40
  44 N   74 D   69   69   69   71  1.55  1.50  0.48  0.50   0.28   0.45
  44 N   75 I   69   69   69   71  1.55  1.08  0.48  0.64  -0.37   0.44
  44 N   76 S   69   69   69   71  1.55  1.94  0.48  0.35   0.21   0.37
  44 N   77 C   69   69   69   71  1.55  0.00  0.48  1.00  -0.36   0.40
  44 N   78 D   69   69   69   71  1.55  1.29  0.48  0.57   0.23   0.33
  44 N   79 K   69   69   69   71  1.55  1.42  0.48  0.53   0.08   0.39
  44 N   80 F   69   69   69   71  1.55  0.21  0.48  0.93  -0.45   0.46
  44 N   81 L   69   69   69   71  1.55  0.63  0.48  0.79  -0.39   0.49
  44 N   82 D   69   69   69   71  1.55  1.86  0.48  0.38   0.29   0.42
  44 N   83 D   69   69   69   71  1.55  1.32  0.48  0.56   0.18   0.42
  44 N   84 D   69   69   69   71  1.55  0.59  0.48  0.80   0.19   0.39
  44 N   85 I   69   69   69   71  1.55  0.74  0.48  0.75  -0.42   0.48
  44 N   86 T   69   69   69   71  1.55  1.32  0.48  0.56   0.19   0.52
  44 N   87 D   69   69   69   71  1.55  1.94  0.48  0.35   0.19   0.44
  44 N   88 D   69   69   69   71  1.55  1.37  0.48  0.54   0.21   0.43
  44 N   89 I   69   69   69   71  1.55  0.99  0.48  0.67  -0.36   0.45
  44 N   90 M   69   69   69   71  1.55  2.11  0.48  0.30   0.17   0.37
  44 N   91 C   69   69   69   71  1.55  0.00  0.48  1.00  -0.36   0.40
  44 N   92 A   69   69   69   71  1.55  0.00  0.48  1.00  -0.30   0.37
  44 N   93 K   69   69   69   71  1.55  0.64  0.48  0.79   0.14   0.32
  44 N   94 K   69   69   69   71  1.55  0.92  0.48  0.69   0.17   0.41
  44 N   95 I   69   69   69   71  1.55  0.63  0.48  0.79  -0.40   0.42
  44 N   96 L   69   69   69   71  1.55  1.15  0.48  0.62  -0.22   0.40
  44 N   97 D   69   69   69   71  1.55  1.42  0.48  0.53   0.31   0.41
  44 N   98 I   69   69   69   71  1.55  1.95  0.48  0.35   0.17   0.40
  44 N   99 K   69   69   69   71  1.55  1.84  0.48  0.39   0.18   0.43
  44 N  100 G   69   69   69   71  1.55  0.46  0.48  0.85   0.13   0.27
  44 N  101 I   69   69   69   71  1.55  1.36  0.48  0.55  -0.26   0.46
  44 N  102 D   69   69   69   71  1.55  1.80  0.48  0.40   0.20   0.40
  44 N  103 Y   69   69   69   71  1.55  0.63  0.48  0.79  -0.15   0.35
  44 N  104 W   69   69   69   71  1.55  0.00  0.48  1.00  -0.20   0.29
  44 N  105 L   69   69   69   71  1.55  1.56  0.48  0.48  -0.00   0.38
  44 N  106 A   69   69   69   71  1.55  1.32  0.48  0.56  -0.05   0.35
  44 N  107 H   69   69   69   71  1.55  0.08  0.48  0.97  -0.19   0.34
  44 N  108 K   69   69   69   71  1.55  1.41  0.48  0.53   0.23   0.40
  44 N  109 A   69   61   61   71  1.55  1.61  0.48  0.46   0.12   0.48
  44 N  110 L   69   69   69   71  1.55  1.30  0.48  0.57   0.08   0.39
  44 N  111 C   69   69   69   71  1.55  0.00  0.48  1.00  -0.36   0.40
  44 N  112 T   69   69   69   71  1.55  1.78  0.48  0.41   0.16   0.34
  44 N  113 E   69   57   57   71  1.55  1.71  0.48  0.43   0.24   0.43
  44 N  114 K   69   69   69   71  1.55  1.23  0.48  0.59   0.22   0.39
  44 N  115 L   69   69   69   71  1.55  0.81  0.48  0.73  -0.40   0.49
  44 N  116 E   69   69   69   71  1.55  1.81  0.48  0.39   0.19   0.35
  44 N  117 Q   69   69   69   71  1.55  2.24  0.48  0.25   0.20   0.49
  44 N  118 W   69   54   54   71  1.55  0.59  0.48  0.80  -0.16   0.28
  44 N  119 L   69   69   69   71  1.55  1.35  0.48  0.55  -0.37   0.43
  44 N  120 C   69   69   69   71  1.55  1.85  0.48  0.38   0.16   0.38
  44 N  121 E   69   69   69   71  1.55  1.12  0.48  0.63   0.17   0.31
  44 N  122 K   69   69   69   71  1.55  0.08  0.48  0.97  -0.34   0.40
  45 N   46 E   63   68   62   71  1.57  0.79  0.48  0.73   0.19   0.30
  45 N   47 S   63   69   63   71  1.57  0.15  0.48  0.95   0.20   0.31
  45 N   48 T   63   69   63   71  1.57  1.37  0.48  0.54   0.18   0.35
  45 N   49 E   63   69   63   71  1.57  0.53  0.48  0.82   0.26   0.32
  45 N   50 Y   63   69   63   71  1.57  0.26  0.48  0.91  -0.09   0.22
  45 N   51 G   63   69   63   71  1.57  0.00  0.48  1.00   0.16   0.23
  45 N   52 L   63   69   63   71  1.57  0.63  0.48  0.79  -0.48   0.46
  45 N   53 F   63   69   63   71  1.57  0.65  0.48  0.78  -0.34   0.36
  45 N   54 Q   63   69   63   71  1.57  0.13  0.48  0.96   0.22   0.30
  45 N   55 I   63   69   63   71  1.57  0.33  0.48  0.89  -0.48   0.45
  45 N   56 S   63   69   63   71  1.57  0.31  0.48  0.90   0.23   0.37
  45 N   57 N   63   69   63   71  1.57  0.81  0.48  0.73   0.26   0.34
  45 N   58 K   63   69   63   71  1.57  1.63  0.48  0.46   0.13   0.39
  45 N   59 L   63   69   63   71  1.57  1.25  0.48  0.58  -0.03   0.43
  45 N   60 W   63   69   63   71  1.57  0.00  0.48  1.00  -0.19   0.28
  45 N   61 C   63   69   63   71  1.57  0.00  0.48  1.00  -0.32   0.32
  45 N   62 K   63   67   61   71  1.57  1.58  0.48  0.47   0.30   0.42
  45 N   63 S   63   58   52   71  1.57  1.18  0.48  0.61   0.23   0.34
  45 N   64 S   63   54   51   71  1.57  1.05  0.48  0.65   0.13   0.25
  45 N   65 Q   63   66   60   71  1.57  1.76  0.48  0.41   0.21   0.40
  45 N   66 V   63   66   60   71  1.57  1.27  0.48  0.58   0.14   0.33
  45 N   67 P   63   69   63   71  1.57  1.48  0.48  0.51   0.27   0.39
  45 N   68 Q   63   57   54   71  1.57  1.79  0.48  0.40   0.13   0.32
  45 N   69 S   63   69   63   71  1.57  1.53  0.48  0.49   0.21   0.33
  45 N   70 R   63   68   62   71  1.57  2.12  0.48  0.29   0.18   0.38
  45 N   71 N   63   69   63   71  1.57  0.37  0.48  0.88   0.19   0.30
  45 N   72 I   63   69   63   71  1.57  1.94  0.48  0.35   0.09   0.44
  45 N   73 C   63   69   63   71  1.57  0.00  0.48  1.00  -0.32   0.32
  45 N   74 D   63   69   63   71  1.57  1.50  0.48  0.50   0.32   0.43
  45 N   75 I   63   69   63   71  1.57  1.08  0.48  0.64  -0.43   0.39
  45 N   76 S   63   69   63   71  1.57  1.94  0.48  0.35   0.22   0.34
  45 N   77 C   63   69   63   71  1.57  0.00  0.48  1.00  -0.32   0.32
  45 N   78 D   63   69   63   71  1.57  1.29  0.48  0.57   0.20   0.31
  45 N   79 K   63   69   63   71  1.57  1.42  0.48  0.53   0.10   0.41
  45 N   80 F   63   69   63   71  1.57  0.21  0.48  0.93  -0.51   0.44
  45 N   81 L   63   69   63   71  1.57  0.63  0.48  0.79  -0.45   0.46
  45 N   82 D   63   69   63   71  1.57  1.86  0.48  0.38   0.24   0.37
  45 N   83 D   63   69   63   71  1.57  1.32  0.48  0.56   0.31   0.41
  45 N   84 D   63   69   63   71  1.57  0.59  0.48  0.80   0.26   0.35
  45 N   85 I   63   69   63   71  1.57  0.74  0.48  0.75  -0.46   0.40
  45 N   86 T   63   69   63   71  1.57  1.32  0.48  0.56   0.12   0.34
  45 N   87 D   63   69   63   71  1.57  1.94  0.48  0.35   0.25   0.38
  45 N   88 D   63   69   63   71  1.57  1.37  0.48  0.54   0.12   0.39
  45 N   89 I   63   69   63   71  1.57  0.99  0.48  0.67  -0.33   0.42
  45 N   90 M   63   69   63   71  1.57  2.11  0.48  0.30   0.18   0.36
  45 N   91 C   63   69   63   71  1.57  0.00  0.48  1.00  -0.32   0.32
  45 N   92 A   63   69   63   71  1.57  0.00  0.48  1.00  -0.28   0.30
  45 N   93 K   63   69   63   71  1.57  0.64  0.48  0.79   0.21   0.33
  45 N   94 K   63   69   63   71  1.57  0.92  0.48  0.69   0.24   0.37
  45 N   95 I   63   69   63   71  1.57  0.63  0.48  0.79  -0.45   0.42
  45 N   96 L   63   69   63   71  1.57  1.15  0.48  0.62  -0.28   0.43
  45 N   97 D   63   69   63   71  1.57  1.42  0.48  0.53   0.24   0.33
  45 N   98 I   63   69   63   71  1.57  1.95  0.48  0.35   0.22   0.36
  45 N   99 K   63   69   63   71  1.57  1.84  0.48  0.39   0.27   0.35
  45 N  100 G   63   69   63   71  1.57  0.46  0.48  0.85   0.19   0.28
  45 N  101 I   63   69   63   71  1.57  1.36  0.48  0.55  -0.35   0.52
  45 N  102 D   63   69   63   71  1.57  1.80  0.48  0.40   0.33   0.35
  45 N  103 Y   63   69   63   71  1.57  0.63  0.48  0.79  -0.15   0.31
  45 N  104 W   63   69   63   71  1.57  0.00  0.48  1.00  -0.19   0.28
  45 N  105 L   63   69   63   71  1.57  1.56  0.48  0.48   0.01   0.39
  45 N  106 A   63   69   63   71  1.57  1.32  0.48  0.56   0.03   0.29
  45 N  107 H   63   69   63   71  1.57  0.08  0.48  0.97  -0.15   0.38
  45 N  108 K   63   69   63   71  1.57  1.41  0.48  0.53   0.26   0.38
  45 N  109 A   63   61   55   71  1.57  1.61  0.48  0.46   0.26   0.47
  45 N  110 L   63   69   63   71  1.57  1.30  0.48  0.57   0.16   0.44
  45 N  111 C   63   69   63   71  1.57  0.00  0.48  1.00  -0.32   0.32
  45 N  112 T   63   69   63   71  1.57  1.78  0.48  0.41   0.23   0.32
  45 N  113 E   63   57   51   71  1.57  1.71  0.48  0.43   0.30   0.42
  45 N  114 K   63   69   63   71  1.57  1.23  0.48  0.59   0.21   0.33
  45 N  115 L   63   69   63   71  1.57  0.81  0.48  0.73  -0.43   0.50
  45 N  116 E   63   69   63   71  1.57  1.81  0.48  0.39   0.22   0.32
  45 N  117 Q   63   69   63   71  1.57  2.24  0.48  0.25   0.26   0.35
  45 N  118 W   63   54   48   71  1.57  0.59  0.48  0.80  -0.11   0.32
  45 N  119 L   63   69   63   71  1.57  1.35  0.48  0.55  -0.27   0.53
  45 N  120 C   63   69   63   71  1.57  1.85  0.48  0.38   0.30   0.46
  45 N  121 E   63   69   63   71  1.57  1.12  0.48  0.63   0.24   0.30
  45 N  122 K   63   69   63   71  1.57  0.08  0.48  0.97  -0.30   0.32
  46 E   47 S   68   69   68   71  0.79  0.15  0.73  0.95   0.15   0.17
  46 E   48 T   68   69   68   71  0.79  1.37  0.73  0.54   0.03   0.27
  46 E   49 E   68   69   68   71  0.79  0.53  0.73  0.82   0.37   0.37
  46 E   50 Y   68   69   68   71  0.79  0.26  0.73  0.91   0.01   0.22
  46 E   51 G   68   69   68   71  0.79  0.00  0.73  1.00   0.20   0.21
  46 E   52 L   68   69   68   71  0.79  0.63  0.73  0.79  -0.41   0.44
  46 E   53 F   68   69   68   71  0.79  0.65  0.73  0.78  -0.30   0.43
  46 E   54 Q   68   69   68   71  0.79  0.13  0.73  0.96   0.19   0.29
  46 E   55 I   68   69   68   71  0.79  0.33  0.73  0.89  -0.39   0.47
  46 E   56 S   68   69   68   71  0.79  0.31  0.73  0.90   0.26   0.36
  46 E   57 N   68   69   68   71  0.79  0.81  0.73  0.73   0.22   0.34
  46 E   58 K   68   69   68   71  0.79  1.63  0.73  0.46   0.15   0.45
  46 E   59 L   68   69   68   71  0.79  1.25  0.73  0.58  -0.02   0.25
  46 E   60 W   68   69   68   71  0.79  0.00  0.73  1.00   0.10   0.26
  46 E   61 C   68   69   68   71  0.79  0.00  0.73  1.00  -0.21   0.44
  46 E   62 K   68   67   66   71  0.79  1.58  0.73  0.47   0.21   0.44
  46 E   63 S   68   58   57   71  0.79  1.18  0.73  0.61   0.24   0.34
  46 E   64 S   68   54   53   71  0.79  1.05  0.73  0.65   0.15   0.30
  46 E   65 Q   68   66   65   71  0.79  1.76  0.73  0.41   0.13   0.39
  46 E   66 V   68   66   65   71  0.79  1.27  0.73  0.58   0.04   0.24
  46 E   67 P   68   69   68   71  0.79  1.48  0.73  0.51   0.17   0.32
  46 E   68 Q   68   57   56   71  0.79  1.79  0.73  0.40   0.16   0.40
  46 E   69 S   68   69   68   71  0.79  1.53  0.73  0.49   0.10   0.32
  46 E   70 R   68   68   67   71  0.79  2.12  0.73  0.29   0.15   0.49
  46 E   71 N   68   69   68   71  0.79  0.37  0.73  0.88   0.21   0.22
  46 E   72 I   68   69   68   71  0.79  1.94  0.73  0.35  -0.04   0.46
  46 E   73 C   68   69   68   71  0.79  0.00  0.73  1.00  -0.21   0.44
  46 E   74 D   68   69   68   71  0.79  1.50  0.73  0.50   0.16   0.33
  46 E   75 I   68   69   68   71  0.79  1.08  0.73  0.64  -0.41   0.43
  46 E   76 S   68   69   68   71  0.79  1.94  0.73  0.35   0.16   0.33
  46 E   77 C   68   69   68   71  0.79  0.00  0.73  1.00  -0.21   0.44
  46 E   78 D   68   69   68   71  0.79  1.29  0.73  0.57   0.20   0.30
  46 E   79 K   68   69   68   71  0.79  1.42  0.73  0.53   0.11   0.57
  46 E   80 F   68   69   68   71  0.79  0.21  0.73  0.93  -0.45   0.41
  46 E   81 L   68   69   68   71  0.79  0.63  0.73  0.79  -0.38   0.51
  46 E   82 D   68   69   68   71  0.79  1.86  0.73  0.38   0.18   0.27
  46 E   83 D   68   69   68   71  0.79  1.32  0.73  0.56   0.23   0.30
  46 E   84 D   68   69   68   71  0.79  0.59  0.73  0.80   0.28   0.28
  46 E   85 I   68   69   68   71  0.79  0.74  0.73  0.75  -0.44   0.50
  46 E   86 T   68   69   68   71  0.79  1.32  0.73  0.56   0.02   0.34
  46 E   87 D   68   69   68   71  0.79  1.94  0.73  0.35   0.19   0.46
  46 E   88 D   68   69   68   71  0.79  1.37  0.73  0.54   0.04   0.33
  46 E   89 I   68   69   68   71  0.79  0.99  0.73  0.67  -0.34   0.42
  46 E   90 M   68   69   68   71  0.79  2.11  0.73  0.30   0.12   0.35
  46 E   91 C   68   69   68   71  0.79  0.00  0.73  1.00  -0.21   0.44
  46 E   92 A   68   69   68   71  0.79  0.00  0.73  1.00  -0.30   0.37
  46 E   93 K   68   69   68   71  0.79  0.64  0.73  0.79   0.40   0.54
  46 E   94 K   68   69   68   71  0.79  0.92  0.73  0.69   0.40   0.49
  46 E   95 I   68   69   68   71  0.79  0.63  0.73  0.79  -0.36   0.45
  46 E   96 L   68   69   68   71  0.79  1.15  0.73  0.62  -0.32   0.32
  46 E   97 D   68   69   68   71  0.79  1.42  0.73  0.53   0.25   0.40
  46 E   98 I   68   69   68   71  0.79  1.95  0.73  0.35   0.17   0.38
  46 E   99 K   68   69   68   71  0.79  1.84  0.73  0.39   0.24   0.48
  46 E  100 G   68   69   68   71  0.79  0.46  0.73  0.85   0.19   0.31
  46 E  101 I   68   69   68   71  0.79  1.36  0.73  0.55  -0.21   0.46
  46 E  102 D   68   69   68   71  0.79  1.80  0.73  0.40   0.22   0.32
  46 E  103 Y   68   69   68   71  0.79  0.63  0.73  0.79  -0.18   0.26
  46 E  104 W   68   69   68   71  0.79  0.00  0.73  1.00   0.10   0.26
  46 E  105 L   68   69   68   71  0.79  1.56  0.73  0.48  -0.13   0.29
  46 E  106 A   68   69   68   71  0.79  1.32  0.73  0.56  -0.05   0.32
  46 E  107 H   68   69   68   71  0.79  0.08  0.73  0.97   0.13   0.26
  46 E  108 K   68   69   68   71  0.79  1.41  0.73  0.53   0.18   0.43
  46 E  109 A   68   61   60   71  0.79  1.61  0.73  0.46   0.19   0.35
  46 E  110 L   68   69   68   71  0.79  1.30  0.73  0.57   0.08   0.26
  46 E  111 C   68   69   68   71  0.79  0.00  0.73  1.00  -0.21   0.44
  46 E  112 T   68   69   68   71  0.79  1.78  0.73  0.41   0.19   0.33
  46 E  113 E   68   57   56   71  0.79  1.71  0.73  0.43   0.20   0.40
  46 E  114 K   68   69   68   71  0.79  1.23  0.73  0.59   0.26   0.55
  46 E  115 L   68   69   68   71  0.79  0.81  0.73  0.73  -0.43   0.48
  46 E  116 E   68   69   68   71  0.79  1.81  0.73  0.39   0.17   0.27
  46 E  117 Q   68   69   68   71  0.79  2.24  0.73  0.25   0.18   0.51
  46 E  118 W   68   54   53   71  0.79  0.59  0.73  0.80   0.06   0.28
  46 E  119 L   68   69   68   71  0.79  1.35  0.73  0.55  -0.32   0.44
  46 E  120 C   68   69   68   71  0.79  1.85  0.73  0.38   0.13   0.31
  46 E  121 E   68   69   68   71  0.79  1.12  0.73  0.63   0.22   0.29
  46 E  122 K   68   69   68   71  0.79  0.08  0.73  0.97  -0.11   0.40
  47 S   48 T   69   69   69   71  0.15  1.37  0.95  0.54   0.07   0.27
  47 S   49 E   69   69   69   71  0.15  0.53  0.95  0.82   0.33   0.27
  47 S   50 Y   69   69   69   71  0.15  0.26  0.95  0.91  -0.08   0.12
  47 S   51 G   69   69   69   71  0.15  0.00  0.95  1.00   0.20   0.16
  47 S   52 L   69   69   69   71  0.15  0.63  0.95  0.79  -0.37   0.28
  47 S   53 F   69   69   69   71  0.15  0.65  0.95  0.78  -0.19   0.12
  47 S   54 Q   69   69   69   71  0.15  0.13  0.95  0.96   0.24   0.24
  47 S   55 I   69   69   69   71  0.15  0.33  0.95  0.89  -0.35   0.26
  47 S   56 S   69   69   69   71  0.15  0.31  0.95  0.90   0.39   0.29
  47 S   57 N   69   69   69   71  0.15  0.81  0.95  0.73   0.29   0.28
  47 S   58 K   69   69   69   71  0.15  1.63  0.95  0.46   0.01   0.24
  47 S   59 L   69   69   69   71  0.15  1.25  0.95  0.58  -0.08   0.32
  47 S   60 W   69   69   69   71  0.15  0.00  0.95  1.00   0.02   0.13
  47 S   61 C   69   69   69   71  0.15  0.00  0.95  1.00   0.13   0.11
  47 S   62 K   69   67   67   71  0.15  1.58  0.95  0.47   0.11   0.24
  47 S   63 S   69   58   58   71  0.15  1.18  0.95  0.61   0.15   0.23
  47 S   64 S   69   54   54   71  0.15  1.05  0.95  0.65   0.09   0.16
  47 S   65 Q   69   66   66   71  0.15  1.76  0.95  0.41  -0.04   0.19
  47 S   66 V   69   66   66   71  0.15  1.27  0.95  0.58   0.03   0.22
  47 S   67 P   69   69   69   71  0.15  1.48  0.95  0.51   0.09   0.26
  47 S   68 Q   69   57   57   71  0.15  1.79  0.95  0.40   0.00   0.24
  47 S   69 S   69   69   69   71  0.15  1.53  0.95  0.49   0.16   0.26
  47 S   70 R   69   68   68   71  0.15  2.12  0.95  0.29  -0.01   0.22
  47 S   71 N   69   69   69   71  0.15  0.37  0.95  0.88   0.33   0.32
  47 S   72 I   69   69   69   71  0.15  1.94  0.95  0.35  -0.16   0.34
  47 S   73 C   69   69   69   71  0.15  0.00  0.95  1.00   0.13   0.11
  47 S   74 D   69   69   69   71  0.15  1.50  0.95  0.50   0.12   0.30
  47 S   75 I   69   69   69   71  0.15  1.08  0.95  0.64  -0.38   0.30
  47 S   76 S   69   69   69   71  0.15  1.94  0.95  0.35   0.07   0.26
  47 S   77 C   69   69   69   71  0.15  0.00  0.95  1.00   0.13   0.11
  47 S   78 D   69   69   69   71  0.15  1.29  0.95  0.57   0.22   0.25
  47 S   79 K   69   69   69   71  0.15  1.42  0.95  0.53  -0.08   0.26
  47 S   80 F   69   69   69   71  0.15  0.21  0.95  0.93  -0.31   0.23
  47 S   81 L   69   69   69   71  0.15  0.63  0.95  0.79  -0.29   0.25
  47 S   82 D   69   69   69   71  0.15  1.86  0.95  0.38   0.09   0.28
  47 S   83 D   69   69   69   71  0.15  1.32  0.95  0.56   0.19   0.37
  47 S   84 D   69   69   69   71  0.15  0.59  0.95  0.80   0.32   0.32
  47 S   85 I   69   69   69   71  0.15  0.74  0.95  0.75  -0.37   0.28
  47 S   86 T   69   69   69   71  0.15  1.32  0.95  0.56   0.00   0.29
  47 S   87 D   69   69   69   71  0.15  1.94  0.95  0.35  -0.01   0.39
  47 S   88 D   69   69   69   71  0.15  1.37  0.95  0.54   0.05   0.26
  47 S   89 I   69   69   69   71  0.15  0.99  0.95  0.67  -0.31   0.32
  47 S   90 M   69   69   69   71  0.15  2.11  0.95  0.30  -0.02   0.26
  47 S   91 C   69   69   69   71  0.15  0.00  0.95  1.00   0.13   0.11
  47 S   92 A   69   69   69   71  0.15  0.00  0.95  1.00  -0.13   0.12
  47 S   93 K   69   69   69   71  0.15  0.64  0.95  0.79   0.05   0.18
  47 S   94 K   69   69   69   71  0.15  0.92  0.95  0.69   0.08   0.17
  47 S   95 I   69   69   69   71  0.15  0.63  0.95  0.79  -0.38   0.29
  47 S   96 L   69   69   69   71  0.15  1.15  0.95  0.62  -0.27   0.29
  47 S   97 D   69   69   69   71  0.15  1.42  0.95  0.53   0.07   0.28
  47 S   98 I   69   69   69   71  0.15  1.95  0.95  0.35   0.06   0.28
  47 S   99 K   69   69   69   71  0.15  1.84  0.95  0.39   0.10   0.25
  47 S  100 G   69   69   69   71  0.15  0.46  0.95  0.85   0.17   0.16
  47 S  101 I   69   69   69   71  0.15  1.36  0.95  0.55  -0.28   0.36
  47 S  102 D   69   69   69   71  0.15  1.80  0.95  0.40   0.09   0.24
  47 S  103 Y   69   69   69   71  0.15  0.63  0.95  0.79  -0.10   0.20
  47 S  104 W   69   69   69   71  0.15  0.00  0.95  1.00   0.02   0.13
  47 S  105 L   69   69   69   71  0.15  1.56  0.95  0.48  -0.14   0.28
  47 S  106 A   69   69   69   71  0.15  1.32  0.95  0.56  -0.06   0.23
  47 S  107 H   69   69   69   71  0.15  0.08  0.95  0.97   0.03   0.16
  47 S  108 K   69   69   69   71  0.15  1.41  0.95  0.53   0.05   0.23
  47 S  109 A   69   61   61   71  0.15  1.61  0.95  0.46   0.09   0.29
  47 S  110 L   69   69   69   71  0.15  1.30  0.95  0.57   0.21   0.42
  47 S  111 C   69   69   69   71  0.15  0.00  0.95  1.00   0.13   0.11
  47 S  112 T   69   69   69   71  0.15  1.78  0.95  0.41   0.01   0.25
  47 S  113 E   69   57   57   71  0.15  1.71  0.95  0.43  -0.02   0.26
  47 S  114 K   69   69   69   71  0.15  1.23  0.95  0.59   0.11   0.33
  47 S  115 L   69   69   69   71  0.15  0.81  0.95  0.73  -0.34   0.23
  47 S  116 E   69   69   69   71  0.15  1.81  0.95  0.39   0.19   0.28
  47 S  117 Q   69   69   69   71  0.15  2.24  0.95  0.25   0.02   0.30
  47 S  118 W   69   54   54   71  0.15  0.59  0.95  0.80  -0.06   0.19
  47 S  119 L   69   69   69   71  0.15  1.35  0.95  0.55  -0.35   0.29
  47 S  120 C   69   69   69   71  0.15  1.85  0.95  0.38  -0.00   0.31
  47 S  121 E   69   69   69   71  0.15  1.12  0.95  0.63   0.10   0.20
  47 S  122 K   69   69   69   71  0.15  0.08  0.95  0.97   0.08   0.29
  48 T   49 E   69   69   69   71  1.37  0.53  0.54  0.82   0.22   0.41
  48 T   50 Y   69   69   69   71  1.37  0.26  0.54  0.91  -0.10   0.20
  48 T   51 G   69   69   69   71  1.37  0.00  0.54  1.00   0.05   0.16
  48 T   52 L   69   69   69   71  1.37  0.63  0.54  0.79  -0.30   0.38
  48 T   53 F   69   69   69   71  1.37  0.65  0.54  0.78  -0.27   0.37
  48 T   54 Q   69   69   69   71  1.37  0.13  0.54  0.96   0.03   0.28
  48 T   55 I   69   69   69   71  1.37  0.33  0.54  0.89  -0.34   0.44
  48 T   56 S   69   69   69   71  1.37  0.31  0.54  0.90   0.17   0.30
  48 T   57 N   69   69   69   71  1.37  0.81  0.54  0.73   0.26   0.44
  48 T   58 K   69   69   69   71  1.37  1.63  0.54  0.46   0.01   0.28
  48 T   59 L   69   69   69   71  1.37  1.25  0.54  0.58  -0.10   0.35
  48 T   60 W   69   69   69   71  1.37  0.00  0.54  1.00  -0.12   0.34
  48 T   61 C   69   69   69   71  1.37  0.00  0.54  1.00  -0.30   0.28
  48 T   62 K   69   67   67   71  1.37  1.58  0.54  0.47   0.20   0.37
  48 T   63 S   69   58   58   71  1.37  1.18  0.54  0.61   0.15   0.27
  48 T   64 S   69   54   54   71  1.37  1.05  0.54  0.65   0.06   0.20
  48 T   65 Q   69   66   66   71  1.37  1.76  0.54  0.41   0.08   0.30
  48 T   66 V   69   66   66   71  1.37  1.27  0.54  0.58   0.15   0.26
  48 T   67 P   69   69   69   71  1.37  1.48  0.54  0.51   0.11   0.33
  48 T   68 Q   69   57   57   71  1.37  1.79  0.54  0.40   0.03   0.30
  48 T   69 S   69   69   69   71  1.37  1.53  0.54  0.49   0.10   0.27
  48 T   70 R   69   68   68   71  1.37  2.12  0.54  0.29   0.06   0.35
  48 T   71 N   69   69   69   71  1.37  0.37  0.54  0.88   0.27   0.34
  48 T   72 I   69   69   69   71  1.37  1.94  0.54  0.35   0.08   0.45
  48 T   73 C   69   69   69   71  1.37  0.00  0.54  1.00  -0.30   0.28
  48 T   74 D   69   69   69   71  1.37  1.50  0.54  0.50   0.14   0.38
  48 T   75 I   69   69   69   71  1.37  1.08  0.54  0.64  -0.27   0.36
  48 T   76 S   69   69   69   71  1.37  1.94  0.54  0.35   0.10   0.32
  48 T   77 C   69   69   69   71  1.37  0.00  0.54  1.00  -0.30   0.28
  48 T   78 D   69   69   69   71  1.37  1.29  0.54  0.57   0.15   0.35
  48 T   79 K   69   69   69   71  1.37  1.42  0.54  0.53   0.15   0.47
  48 T   80 F   69   69   69   71  1.37  0.21  0.54  0.93  -0.32   0.36
  48 T   81 L   69   69   69   71  1.37  0.63  0.54  0.79  -0.28   0.39
  48 T   82 D   69   69   69   71  1.37  1.86  0.54  0.38   0.13   0.35
  48 T   83 D   69   69   69   71  1.37  1.32  0.54  0.56   0.22   0.45
  48 T   84 D   69   69   69   71  1.37  0.59  0.54  0.80   0.26   0.41
  48 T   85 I   69   69   69   71  1.37  0.74  0.54  0.75  -0.30   0.40
  48 T   86 T   69   69   69   71  1.37  1.32  0.54  0.56   0.13   0.35
  48 T   87 D   69   69   69   71  1.37  1.94  0.54  0.35   0.11   0.39
  48 T   88 D   69   69   69   71  1.37  1.37  0.54  0.54   0.13   0.34
  48 T   89 I   69   69   69   71  1.37  0.99  0.54  0.67  -0.17   0.31
  48 T   90 M   69   69   69   71  1.37  2.11  0.54  0.30   0.13   0.34
  48 T   91 C   69   69   69   71  1.37  0.00  0.54  1.00  -0.30   0.28
  48 T   92 A   69   69   69   71  1.37  0.00  0.54  1.00  -0.21   0.32
  48 T   93 K   69   69   69   71  1.37  0.64  0.54  0.79   0.07   0.25
  48 T   94 K   69   69   69   71  1.37  0.92  0.54  0.69   0.06   0.25
  48 T   95 I   69   69   69   71  1.37  0.63  0.54  0.79  -0.32   0.41
  48 T   96 L   69   69   69   71  1.37  1.15  0.54  0.62  -0.09   0.27
  48 T   97 D   69   69   69   71  1.37  1.42  0.54  0.53   0.18   0.36
  48 T   98 I   69   69   69   71  1.37  1.95  0.54  0.35   0.06   0.29
  48 T   99 K   69   69   69   71  1.37  1.84  0.54  0.39   0.13   0.32
  48 T  100 G   69   69   69   71  1.37  0.46  0.54  0.85   0.12   0.26
  48 T  101 I   69   69   69   71  1.37  1.36  0.54  0.55  -0.24   0.34
  48 T  102 D   69   69   69   71  1.37  1.80  0.54  0.40   0.17   0.41
  48 T  103 Y   69   69   69   71  1.37  0.63  0.54  0.79  -0.14   0.31
  48 T  104 W   69   69   69   71  1.37  0.00  0.54  1.00  -0.12   0.34
  48 T  105 L   69   69   69   71  1.37  1.56  0.54  0.48   0.04   0.34
  48 T  106 A   69   69   69   71  1.37  1.32  0.54  0.56   0.03   0.27
  48 T  107 H   69   69   69   71  1.37  0.08  0.54  0.97  -0.12   0.35
  48 T  108 K   69   69   69   71  1.37  1.41  0.54  0.53   0.12   0.32
  48 T  109 A   69   61   61   71  1.37  1.61  0.54  0.46   0.17   0.34
  48 T  110 L   69   69   69   71  1.37  1.30  0.54  0.57  -0.05   0.34
  48 T  111 C   69   69   69   71  1.37  0.00  0.54  1.00  -0.30   0.28
  48 T  112 T   69   69   69   71  1.37  1.78  0.54  0.41   0.21   0.42
  48 T  113 E   69   57   57   71  1.37  1.71  0.54  0.43   0.04   0.28
  48 T  114 K   69   69   69   71  1.37  1.23  0.54  0.59   0.19   0.46
  48 T  115 L   69   69   69   71  1.37  0.81  0.54  0.73  -0.27   0.38
  48 T  116 E   69   69   69   71  1.37  1.81  0.54  0.39   0.09   0.28
  48 T  117 Q   69   69   69   71  1.37  2.24  0.54  0.25   0.20   0.50
  48 T  118 W   69   54   54   71  1.37  0.59  0.54  0.80  -0.08   0.26
  48 T  119 L   69   69   69   71  1.37  1.35  0.54  0.55  -0.24   0.36
  48 T  120 C   69   69   69   71  1.37  1.85  0.54  0.38   0.12   0.40
  48 T  121 E   69   69   69   71  1.37  1.12  0.54  0.63   0.15   0.35
  48 T  122 K   69   69   69   71  1.37  0.08  0.54  0.97  -0.27   0.31
  49 E   50 Y   69   69   69   71  0.53  0.26  0.82  0.91   0.14   0.30
  49 E   51 G   69   69   69   71  0.53  0.00  0.82  1.00   0.36   0.25
  49 E   52 L   69   69   69   71  0.53  0.63  0.82  0.79  -0.61   0.52
  49 E   53 F   69   69   69   71  0.53  0.65  0.82  0.78  -0.63   0.48
  49 E   54 Q   69   69   69   71  0.53  0.13  0.82  0.96   0.16   0.16
  49 E   55 I   69   69   69   71  0.53  0.33  0.82  0.89  -0.56   0.47
  49 E   56 S   69   69   69   71  0.53  0.31  0.82  0.90   0.38   0.29
  49 E   57 N   69   69   69   71  0.53  0.81  0.82  0.73   0.36   0.37
  49 E   58 K   69   69   69   71  0.53  1.63  0.82  0.46   0.48   0.53
  49 E   59 L   69   69   69   71  0.53  1.25  0.82  0.58   0.06   0.39
  49 E   60 W   69   69   69   71  0.53  0.00  0.82  1.00  -0.15   0.28
  49 E   61 C   69   69   69   71  0.53  0.00  0.82  1.00  -0.36   0.51
  49 E   62 K   69   67   67   71  0.53  1.58  0.82  0.47   0.34   0.43
  49 E   63 S   69   58   58   71  0.53  1.18  0.82  0.61   0.24   0.26
  49 E   64 S   69   54   54   71  0.53  1.05  0.82  0.65   0.22   0.24
  49 E   65 Q   69   66   66   71  0.53  1.76  0.82  0.41   0.38   0.40
  49 E   66 V   69   66   66   71  0.53  1.27  0.82  0.58   0.18   0.31
  49 E   67 P   69   69   69   71  0.53  1.48  0.82  0.51   0.29   0.49
  49 E   68 Q   69   57   57   71  0.53  1.79  0.82  0.40   0.30   0.48
  49 E   69 S   69   69   69   71  0.53  1.53  0.82  0.49   0.17   0.35
  49 E   70 R   69   68   68   71  0.53  2.12  0.82  0.29   0.32   0.51
  49 E   71 N   69   69   69   71  0.53  0.37  0.82  0.88   0.36   0.36
  49 E   72 I   69   69   69   71  0.53  1.94  0.82  0.35  -0.14   0.40
  49 E   73 C   69   69   69   71  0.53  0.00  0.82  1.00  -0.36   0.51
  49 E   74 D   69   69   69   71  0.53  1.50  0.82  0.50   0.43   0.39
  49 E   75 I   69   69   69   71  0.53  1.08  0.82  0.64  -0.55   0.43
  49 E   76 S   69   69   69   71  0.53  1.94  0.82  0.35   0.15   0.33
  49 E   77 C   69   69   69   71  0.53  0.00  0.82  1.00  -0.36   0.51
  49 E   78 D   69   69   69   71  0.53  1.29  0.82  0.57   0.32   0.31
  49 E   79 K   69   69   69   71  0.53  1.42  0.82  0.53  -0.02   0.53
  49 E   80 F   69   69   69   71  0.53  0.21  0.82  0.93  -0.73   0.49
  49 E   81 L   69   69   69   71  0.53  0.63  0.82  0.79  -0.64   0.60
  49 E   82 D   69   69   69   71  0.53  1.86  0.82  0.38   0.29   0.31
  49 E   83 D   69   69   69   71  0.53  1.32  0.82  0.56   0.34   0.44
  49 E   84 D   69   69   69   71  0.53  0.59  0.82  0.80   0.38   0.32
  49 E   85 I   69   69   69   71  0.53  0.74  0.82  0.75  -0.61   0.52
  49 E   86 T   69   69   69   71  0.53  1.32  0.82  0.56   0.18   0.43
  49 E   87 D   69   69   69   71  0.53  1.94  0.82  0.35   0.15   0.45
  49 E   88 D   69   69   69   71  0.53  1.37  0.82  0.54   0.04   0.30
  49 E   89 I   69   69   69   71  0.53  0.99  0.82  0.67  -0.45   0.49
  49 E   90 M   69   69   69   71  0.53  2.11  0.82  0.30   0.26   0.49
  49 E   91 C   69   69   69   71  0.53  0.00  0.82  1.00  -0.36   0.51
  49 E   92 A   69   69   69   71  0.53  0.00  0.82  1.00  -0.46   0.42
  49 E   93 K   69   69   69   71  0.53  0.64  0.82  0.79   0.57   0.48
  49 E   94 K   69   69   69   71  0.53  0.92  0.82  0.69   0.63   0.50
  49 E   95 I   69   69   69   71  0.53  0.63  0.82  0.79  -0.56   0.48
  49 E   96 L   69   69   69   71  0.53  1.15  0.82  0.62  -0.36   0.42
  49 E   97 D   69   69   69   71  0.53  1.42  0.82  0.53   0.30   0.46
  49 E   98 I   69   69   69   71  0.53  1.95  0.82  0.35   0.22   0.42
  49 E   99 K   69   69   69   71  0.53  1.84  0.82  0.39   0.36   0.50
  49 E  100 G   69   69   69   71  0.53  0.46  0.82  0.85   0.38   0.34
  49 E  101 I   69   69   69   71  0.53  1.36  0.82  0.55  -0.49   0.45
  49 E  102 D   69   69   69   71  0.53  1.80  0.82  0.40   0.39   0.39
  49 E  103 Y   69   69   69   71  0.53  0.63  0.82  0.79  -0.26   0.34
  49 E  104 W   69   69   69   71  0.53  0.00  0.82  1.00  -0.15   0.28
  49 E  105 L   69   69   69   71  0.53  1.56  0.82  0.48   0.03   0.40
  49 E  106 A   69   69   69   71  0.53  1.32  0.82  0.56  -0.06   0.39
  49 E  107 H   69   69   69   71  0.53  0.08  0.82  0.97  -0.11   0.27
  49 E  108 K   69   69   69   71  0.53  1.41  0.82  0.53   0.56   0.50
  49 E  109 A   69   61   61   71  0.53  1.61  0.82  0.46   0.38   0.51
  49 E  110 L   69   69   69   71  0.53  1.30  0.82  0.57   0.40   0.34
  49 E  111 C   69   69   69   71  0.53  0.00  0.82  1.00  -0.36   0.51
  49 E  112 T   69   69   69   71  0.53  1.78  0.82  0.41   0.28   0.44
  49 E  113 E   69   57   57   71  0.53  1.71  0.82  0.43   0.46   0.58
  49 E  114 K   69   69   69   71  0.53  1.23  0.82  0.59   0.18   0.49
  49 E  115 L   69   69   69   71  0.53  0.81  0.82  0.73  -0.64   0.60
  49 E  116 E   69   69   69   71  0.53  1.81  0.82  0.39   0.24   0.31
  49 E  117 Q   69   69   69   71  0.53  2.24  0.82  0.25   0.18   0.46
  49 E  118 W   69   54   54   71  0.53  0.59  0.82  0.80  -0.12   0.25
  49 E  119 L   69   69   69   71  0.53  1.35  0.82  0.55  -0.47   0.53
  49 E  120 C   69   69   69   71  0.53  1.85  0.82  0.38   0.41   0.54
  49 E  121 E   69   69   69   71  0.53  1.12  0.82  0.63   0.32   0.33
  49 E  122 K   69   69   69   71  0.53  0.08  0.82  0.97  -0.22   0.61
  50 Y   51 G   69   69   69   71  0.26  0.00  0.91  1.00   0.12   0.09
  50 Y   52 L   69   69   69   71  0.26  0.63  0.91  0.79  -0.08   0.23
  50 Y   53 F   69   69   69   71  0.26  0.65  0.91  0.78   0.01   0.21
  50 Y   54 Q   69   69   69   71  0.26  0.13  0.91  0.96   0.10   0.13
  50 Y   55 I   69   69   69   71  0.26  0.33  0.91  0.89  -0.07   0.26
  50 Y   56 S   69   69   69   71  0.26  0.31  0.91  0.90  -0.08   0.21
  50 Y   57 N   69   69   69   71  0.26  0.81  0.91  0.73  -0.15   0.28
  50 Y   58 K   69   69   69   71  0.26  1.63  0.91  0.46  -0.06   0.22
  50 Y   59 L   69   69   69   71  0.26  1.25  0.91  0.58  -0.00   0.23
  50 Y   60 W   69   69   69   71  0.26  0.00  0.91  1.00   0.09   0.13
  50 Y   61 C   69   69   69   71  0.26  0.00  0.91  1.00  -0.11   0.16
  50 Y   62 K   69   67   67   71  0.26  1.58  0.91  0.47  -0.13   0.25
  50 Y   63 S   69   58   58   71  0.26  1.18  0.91  0.61   0.04   0.26
  50 Y   64 S   69   54   54   71  0.26  1.05  0.91  0.65  -0.01   0.16
  50 Y   65 Q   69   66   66   71  0.26  1.76  0.91  0.41  -0.10   0.19
  50 Y   66 V   69   66   66   71  0.26  1.27  0.91  0.58  -0.08   0.21
  50 Y   67 P   69   69   69   71  0.26  1.48  0.91  0.51   0.03   0.29
  50 Y   68 Q   69   57   57   71  0.26  1.79  0.91  0.40  -0.03   0.31
  50 Y   69 S   69   69   69   71  0.26  1.53  0.91  0.49  -0.10   0.22
  50 Y   70 R   69   68   68   71  0.26  2.12  0.91  0.29  -0.10   0.29
  50 Y   71 N   69   69   69   71  0.26  0.37  0.91  0.88  -0.09   0.11
  50 Y   72 I   69   69   69   71  0.26  1.94  0.91  0.35  -0.09   0.20
  50 Y   73 C   69   69   69   71  0.26  0.00  0.91  1.00  -0.11   0.16
  50 Y   74 D   69   69   69   71  0.26  1.50  0.91  0.50  -0.11   0.29
  50 Y   75 I   69   69   69   71  0.26  1.08  0.91  0.64  -0.09   0.21
  50 Y   76 S   69   69   69   71  0.26  1.94  0.91  0.35  -0.09   0.23
  50 Y   77 C   69   69   69   71  0.26  0.00  0.91  1.00  -0.11   0.16
  50 Y   78 D   69   69   69   71  0.26  1.29  0.91  0.57  -0.15   0.22
  50 Y   79 K   69   69   69   71  0.26  1.42  0.91  0.53  -0.08   0.24
  50 Y   80 F   69   69   69   71  0.26  0.21  0.91  0.93   0.00   0.18
  50 Y   81 L   69   69   69   71  0.26  0.63  0.91  0.79  -0.00   0.19
  50 Y   82 D   69   69   69   71  0.26  1.86  0.91  0.38  -0.13   0.26
  50 Y   83 D   69   69   69   71  0.26  1.32  0.91  0.56   0.03   0.31
  50 Y   84 D   69   69   69   71  0.26  0.59  0.91  0.80   0.10   0.27
  50 Y   85 I   69   69   69   71  0.26  0.74  0.91  0.75  -0.08   0.22
  50 Y   86 T   69   69   69   71  0.26  1.32  0.91  0.56  -0.08   0.25
  50 Y   87 D   69   69   69   71  0.26  1.94  0.91  0.35  -0.10   0.28
  50 Y   88 D   69   69   69   71  0.26  1.37  0.91  0.54  -0.09   0.24
  50 Y   89 I   69   69   69   71  0.26  0.99  0.91  0.67  -0.11   0.20
  50 Y   90 M   69   69   69   71  0.26  2.11  0.91  0.30  -0.11   0.22
  50 Y   91 C   69   69   69   71  0.26  0.00  0.91  1.00  -0.11   0.16
  50 Y   92 A   69   69   69   71  0.26  0.00  0.91  1.00  -0.08   0.12
  50 Y   93 K   69   69   69   71  0.26  0.64  0.91  0.79   0.02   0.19
  50 Y   94 K   69   69   69   71  0.26  0.92  0.91  0.69   0.00   0.20
  50 Y   95 I   69   69   69   71  0.26  0.63  0.91  0.79  -0.09   0.24
  50 Y   96 L   69   69   69   71  0.26  1.15  0.91  0.62  -0.10   0.18
  50 Y   97 D   69   69   69   71  0.26  1.42  0.91  0.53  -0.11   0.35
  50 Y   98 I   69   69   69   71  0.26  1.95  0.91  0.35  -0.02   0.30
  50 Y   99 K   69   69   69   71  0.26  1.84  0.91  0.39  -0.07   0.21
  50 Y  100 G   69   69   69   71  0.26  0.46  0.91  0.85   0.02   0.24
  50 Y  101 I   69   69   69   71  0.26  1.36  0.91  0.55  -0.00   0.28
  50 Y  102 D   69   69   69   71  0.26  1.80  0.91  0.40  -0.15   0.27
  50 Y  103 Y   69   69   69   71  0.26  0.63  0.91  0.79  -0.06   0.13
  50 Y  104 W   69   69   69   71  0.26  0.00  0.91  1.00   0.09   0.13
  50 Y  105 L   69   69   69   71  0.26  1.56  0.91  0.48  -0.09   0.22
  50 Y  106 A   69   69   69   71  0.26  1.32  0.91  0.56  -0.09   0.17
  50 Y  107 H   69   69   69   71  0.26  0.08  0.91  0.97   0.09   0.13
  50 Y  108 K   69   69   69   71  0.26  1.41  0.91  0.53  -0.05   0.21
  50 Y  109 A   69   61   61   71  0.26  1.61  0.91  0.46  -0.04   0.25
  50 Y  110 L   69   69   69   71  0.26  1.30  0.91  0.57   0.01   0.24
  50 Y  111 C   69   69   69   71  0.26  0.00  0.91  1.00  -0.11   0.16
  50 Y  112 T   69   69   69   71  0.26  1.78  0.91  0.41  -0.10   0.24
  50 Y  113 E   69   57   57   71  0.26  1.71  0.91  0.43  -0.07   0.24
  50 Y  114 K   69   69   69   71  0.26  1.23  0.91  0.59  -0.04   0.33
  50 Y  115 L   69   69   69   71  0.26  0.81  0.91  0.73  -0.05   0.19
  50 Y  116 E   69   69   69   71  0.26  1.81  0.91  0.39  -0.05   0.27
  50 Y  117 Q   69   69   69   71  0.26  2.24  0.91  0.25  -0.10   0.26
  50 Y  118 W   69   54   54   71  0.26  0.59  0.91  0.80   0.03   0.12
  50 Y  119 L   69   69   69   71  0.26  1.35  0.91  0.55  -0.09   0.17
  50 Y  120 C   69   69   69   71  0.26  1.85  0.91  0.38  -0.11   0.28
  50 Y  121 E   69   69   69   71  0.26  1.12  0.91  0.63  -0.07   0.26
  50 Y  122 K   69   69   69   71  0.26  0.08  0.91  0.97  -0.10   0.15
  51 G   52 L   69   69   69   71  0.00  0.63  1.00  0.79  -0.33   0.33
  51 G   53 F   69   69   69   71  0.00  0.65  1.00  0.78  -0.13   0.15
  51 G   54 Q   69   69   69   71  0.00  0.13  1.00  0.96   0.31   0.25
  51 G   55 I   69   69   69   71  0.00  0.33  1.00  0.89  -0.25   0.23
  51 G   56 S   69   69   69   71  0.00  0.31  1.00  0.90   0.23   0.17
  51 G   57 N   69   69   69   71  0.00  0.81  1.00  0.73   0.18   0.19
  51 G   58 K   69   69   69   71  0.00  1.63  1.00  0.46   0.05   0.35
  51 G   59 L   69   69   69   71  0.00  1.25  1.00  0.58  -0.04   0.20
  51 G   60 W   69   69   69   71  0.00  0.00  1.00  1.00   0.22   0.16
  51 G   61 C   69   69   69   71  0.00  0.00  1.00  1.00  -0.03   0.02
  51 G   62 K   69   67   67   71  0.00  1.58  1.00  0.47   0.13   0.18
  51 G   63 S   69   58   58   71  0.00  1.18  1.00  0.61   0.17   0.19
  51 G   64 S   69   54   54   71  0.00  1.05  1.00  0.65   0.13   0.11
  51 G   65 Q   69   66   66   71  0.00  1.76  1.00  0.41   0.11   0.35
  51 G   66 V   69   66   66   71  0.00  1.27  1.00  0.58   0.05   0.17
  51 G   67 P   69   69   69   71  0.00  1.48  1.00  0.51   0.08   0.13
  51 G   68 Q   69   57   57   71  0.00  1.79  1.00  0.40   0.04   0.15
  51 G   69 S   69   69   69   71  0.00  1.53  1.00  0.49   0.08   0.16
  51 G   70 R   69   68   68   71  0.00  2.12  1.00  0.29  -0.00   0.24
  51 G   71 N   69   69   69   71  0.00  0.37  1.00  0.88   0.25   0.21
  51 G   72 I   69   69   69   71  0.00  1.94  1.00  0.35  -0.14   0.27
  51 G   73 C   69   69   69   71  0.00  0.00  1.00  1.00  -0.03   0.02
  51 G   74 D   69   69   69   71  0.00  1.50  1.00  0.50   0.09   0.14
  51 G   75 I   69   69   69   71  0.00  1.08  1.00  0.64  -0.29   0.22
  51 G   76 S   69   69   69   71  0.00  1.94  1.00  0.35   0.06   0.17
  51 G   77 C   69   69   69   71  0.00  0.00  1.00  1.00  -0.03   0.02
  51 G   78 D   69   69   69   71  0.00  1.29  1.00  0.57   0.15   0.14
  51 G   79 K   69   69   69   71  0.00  1.42  1.00  0.53  -0.04   0.23
  51 G   80 F   69   69   69   71  0.00  0.21  1.00  0.93  -0.32   0.23
  51 G   81 L   69   69   69   71  0.00  0.63  1.00  0.79  -0.30   0.24
  51 G   82 D   69   69   69   71  0.00  1.86  1.00  0.38   0.09   0.18
  51 G   83 D   69   69   69   71  0.00  1.32  1.00  0.56   0.19   0.32
  51 G   84 D   69   69   69   71  0.00  0.59  1.00  0.80   0.33   0.29
  51 G   85 I   69   69   69   71  0.00  0.74  1.00  0.75  -0.33   0.32
  51 G   86 T   69   69   69   71  0.00  1.32  1.00  0.56   0.01   0.23
  51 G   87 D   69   69   69   71  0.00  1.94  1.00  0.35   0.06   0.34
  51 G   88 D   69   69   69   71  0.00  1.37  1.00  0.54   0.02   0.19
  51 G   89 I   69   69   69   71  0.00  0.99  1.00  0.67  -0.25   0.18
  51 G   90 M   69   69   69   71  0.00  2.11  1.00  0.30   0.04   0.27
  51 G   91 C   69   69   69   71  0.00  0.00  1.00  1.00  -0.03   0.02
  51 G   92 A   69   69   69   71  0.00  0.00  1.00  1.00  -0.16   0.11
  51 G   93 K   69   69   69   71  0.00  0.64  1.00  0.79   0.59   0.62
  51 G   94 K   69   69   69   71  0.00  0.92  1.00  0.69   0.39   0.58
  51 G   95 I   69   69   69   71  0.00  0.63  1.00  0.79  -0.25   0.18
  51 G   96 L   69   69   69   71  0.00  1.15  1.00  0.62  -0.30   0.26
  51 G   97 D   69   69   69   71  0.00  1.42  1.00  0.53   0.15   0.26
  51 G   98 I   69   69   69   71  0.00  1.95  1.00  0.35   0.04   0.20
  51 G   99 K   69   69   69   71  0.00  1.84  1.00  0.39   0.09   0.18
  51 G  100 G   69   69   69   71  0.00  0.46  1.00  0.85   0.23   0.22
  51 G  101 I   69   69   69   71  0.00  1.36  1.00  0.55  -0.11   0.30
  51 G  102 D   69   69   69   71  0.00  1.80  1.00  0.40   0.10   0.16
  51 G  103 Y   69   69   69   71  0.00  0.63  1.00  0.79  -0.13   0.16
  51 G  104 W   69   69   69   71  0.00  0.00  1.00  1.00   0.22   0.16
  51 G  105 L   69   69   69   71  0.00  1.56  1.00  0.48  -0.17   0.25
  51 G  106 A   69   69   69   71  0.00  1.32  1.00  0.56   0.00   0.20
  51 G  107 H   69   69   69   71  0.00  0.08  1.00  0.97   0.20   0.13
  51 G  108 K   69   69   69   71  0.00  1.41  1.00  0.53   0.09   0.34
  51 G  109 A   69   61   61   71  0.00  1.61  1.00  0.46   0.11   0.27
  51 G  110 L   69   69   69   71  0.00  1.30  1.00  0.57   0.03   0.12
  51 G  111 C   69   69   69   71  0.00  0.00  1.00  1.00  -0.03   0.02
  51 G  112 T   69   69   69   71  0.00  1.78  1.00  0.41   0.07   0.22
  51 G  113 E   69   57   57   71  0.00  1.71  1.00  0.43   0.05   0.29
  51 G  114 K   69   69   69   71  0.00  1.23  1.00  0.59   0.15   0.27
  51 G  115 L   69   69   69   71  0.00  0.81  1.00  0.73  -0.34   0.24
  51 G  116 E   69   69   69   71  0.00  1.81  1.00  0.39   0.10   0.14
  51 G  117 Q   69   69   69   71  0.00  2.24  1.00  0.25   0.01   0.22
  51 G  118 W   69   54   54   71  0.00  0.59  1.00  0.80   0.07   0.19
  51 G  119 L   69   69   69   71  0.00  1.35  1.00  0.55  -0.28   0.33
  51 G  120 C   69   69   69   71  0.00  1.85  1.00  0.38   0.04   0.23
  51 G  121 E   69   69   69   71  0.00  1.12  1.00  0.63   0.17   0.18
  51 G  122 K   69   69   69   71  0.00  0.08  1.00  0.97  -0.03   0.02
  52 L   53 F   69   69   69   71  0.63  0.65  0.79  0.78   0.24   0.19
  52 L   54 Q   69   69   69   71  0.63  0.13  0.79  0.96  -0.34   0.27
  52 L   55 I   69   69   69   71  0.63  0.33  0.79  0.89   0.40   0.28
  52 L   56 S   69   69   69   71  0.63  0.31  0.79  0.90  -0.46   0.40
  52 L   57 N   69   69   69   71  0.63  0.81  0.79  0.73  -0.55   0.51
  52 L   58 K   69   69   69   71  0.63  1.63  0.79  0.46  -0.42   0.40
  52 L   59 L   69   69   69   71  0.63  1.25  0.79  0.58  -0.15   0.33
  52 L   60 W   69   69   69   71  0.63  0.00  0.79  1.00   0.06   0.12
  52 L   61 C   69   69   69   71  0.63  0.00  0.79  1.00  -0.16   0.28
  52 L   62 K   69   67   67   71  0.63  1.58  0.79  0.47  -0.54   0.45
  52 L   63 S   69   58   58   71  0.63  1.18  0.79  0.61  -0.51   0.40
  52 L   64 S   69   54   54   71  0.63  1.05  0.79  0.65  -0.23   0.28
  52 L   65 Q   69   66   66   71  0.63  1.76  0.79  0.41  -0.41   0.37
  52 L   66 V   69   66   66   71  0.63  1.27  0.79  0.58  -0.22   0.32
  52 L   67 P   69   69   69   71  0.63  1.48  0.79  0.51  -0.52   0.49
  52 L   68 Q   69   57   57   71  0.63  1.79  0.79  0.40  -0.40   0.42
  52 L   69 S   69   69   69   71  0.63  1.53  0.79  0.49  -0.33   0.41
  52 L   70 R   69   68   68   71  0.63  2.12  0.79  0.29  -0.44   0.43
  52 L   71 N   69   69   69   71  0.63  0.37  0.79  0.88  -0.50   0.45
  52 L   72 I   69   69   69   71  0.63  1.94  0.79  0.35  -0.17   0.49
  52 L   73 C   69   69   69   71  0.63  0.00  0.79  1.00  -0.16   0.28
  52 L   74 D   69   69   69   71  0.63  1.50  0.79  0.50  -0.59   0.51
  52 L   75 I   69   69   69   71  0.63  1.08  0.79  0.64   0.38   0.27
  52 L   76 S   69   69   69   71  0.63  1.94  0.79  0.35  -0.46   0.41
  52 L   77 C   69   69   69   71  0.63  0.00  0.79  1.00  -0.16   0.28
  52 L   78 D   69   69   69   71  0.63  1.29  0.79  0.57  -0.49   0.46
  52 L   79 K   69   69   69   71  0.63  1.42  0.79  0.53  -0.31   0.52
  52 L   80 F   69   69   69   71  0.63  0.21  0.79  0.93   0.40   0.29
  52 L   81 L   69   69   69   71  0.63  0.63  0.79  0.79   0.33   0.37
  52 L   82 D   69   69   69   71  0.63  1.86  0.79  0.38  -0.47   0.47
  52 L   83 D   69   69   69   71  0.63  1.32  0.79  0.56  -0.62   0.51
  52 L   84 D   69   69   69   71  0.63  0.59  0.79  0.80  -0.58   0.49
  52 L   85 I   69   69   69   71  0.63  0.74  0.79  0.75   0.41   0.33
  52 L   86 T   69   69   69   71  0.63  1.32  0.79  0.56  -0.22   0.43
  52 L   87 D   69   69   69   71  0.63  1.94  0.79  0.35  -0.43   0.52
  52 L   88 D   69   69   69   71  0.63  1.37  0.79  0.54  -0.23   0.48
  52 L   89 I   69   69   69   71  0.63  0.99  0.79  0.67   0.30   0.30
  52 L   90 M   69   69   69   71  0.63  2.11  0.79  0.30  -0.35   0.40
  52 L   91 C   69   69   69   71  0.63  0.00  0.79  1.00  -0.16   0.28
  52 L   92 A   69   69   69   71  0.63  0.00  0.79  1.00   0.25   0.15
  52 L   93 K   69   69   69   71  0.63  0.64  0.79  0.79  -0.38   0.29
  52 L   94 K   69   69   69   71  0.63  0.92  0.79  0.69  -0.41   0.34
  52 L   95 I   69   69   69   71  0.63  0.63  0.79  0.79   0.39   0.28
  52 L   96 L   69   69   69   71  0.63  1.15  0.79  0.62   0.22   0.31
  52 L   97 D   69   69   69   71  0.63  1.42  0.79  0.53  -0.64   0.51
  52 L   98 I   69   69   69   71  0.63  1.95  0.79  0.35  -0.40   0.40
  52 L   99 K   69   69   69   71  0.63  1.84  0.79  0.39  -0.51   0.41
  52 L  100 G   69   69   69   71  0.63  0.46  0.79  0.85  -0.37   0.42
  52 L  101 I   69   69   69   71  0.63  1.36  0.79  0.55   0.28   0.28
  52 L  102 D   69   69   69   71  0.63  1.80  0.79  0.40  -0.58   0.49
  52 L  103 Y   69   69   69   71  0.63  0.63  0.79  0.79   0.05   0.30
  52 L  104 W   69   69   69   71  0.63  0.00  0.79  1.00   0.06   0.12
  52 L  105 L   69   69   69   71  0.63  1.56  0.79  0.48  -0.09   0.42
  52 L  106 A   69   69   69   71  0.63  1.32  0.79  0.56  -0.07   0.38
  52 L  107 H   69   69   69   71  0.63  0.08  0.79  0.97   0.02   0.27
  52 L  108 K   69   69   69   71  0.63  1.41  0.79  0.53  -0.50   0.43
  52 L  109 A   69   61   61   71  0.63  1.61  0.79  0.46  -0.47   0.44
  52 L  110 L   69   69   69   71  0.63  1.30  0.79  0.57  -0.40   0.32
  52 L  111 C   69   69   69   71  0.63  0.00  0.79  1.00  -0.16   0.28
  52 L  112 T   69   69   69   71  0.63  1.78  0.79  0.41  -0.53   0.40
  52 L  113 E   69   57   57   71  0.63  1.71  0.79  0.43  -0.52   0.49
  52 L  114 K   69   69   69   71  0.63  1.23  0.79  0.59  -0.53   0.42
  52 L  115 L   69   69   69   71  0.63  0.81  0.79  0.73   0.38   0.32
  52 L  116 E   69   69   69   71  0.63  1.81  0.79  0.39  -0.48   0.44
  52 L  117 Q   69   69   69   71  0.63  2.24  0.79  0.25  -0.51   0.52
  52 L  118 W   69   54   54   71  0.63  0.59  0.79  0.80  -0.02   0.12
  52 L  119 L   69   69   69   71  0.63  1.35  0.79  0.55   0.31   0.38
  52 L  120 C   69   69   69   71  0.63  1.85  0.79  0.38  -0.57   0.48
  52 L  121 E   69   69   69   71  0.63  1.12  0.79  0.63  -0.49   0.47
  52 L  122 K   69   69   69   71  0.63  0.08  0.79  0.97  -0.18   0.34
  53 F   54 Q   69   69   69   71  0.65  0.13  0.78  0.96  -0.18   0.17
  53 F   55 I   69   69   69   71  0.65  0.33  0.78  0.89   0.23   0.14
  53 F   56 S   69   69   69   71  0.65  0.31  0.78  0.90  -0.41   0.38
  53 F   57 N   69   69   69   71  0.65  0.81  0.78  0.73  -0.44   0.46
  53 F   58 K   69   69   69   71  0.65  1.63  0.78  0.46  -0.36   0.39
  53 F   59 L   69   69   69   71  0.65  1.25  0.78  0.58  -0.06   0.34
  53 F   60 W   69   69   69   71  0.65  0.00  0.78  1.00   0.06   0.12
  53 F   61 C   69   69   69   71  0.65  0.00  0.78  1.00   0.01   0.16
  53 F   62 K   69   67   67   71  0.65  1.58  0.78  0.47  -0.50   0.44
  53 F   63 S   69   58   58   71  0.65  1.18  0.78  0.61  -0.50   0.36
  53 F   64 S   69   54   54   71  0.65  1.05  0.78  0.65  -0.25   0.27
  53 F   65 Q   69   66   66   71  0.65  1.76  0.78  0.41  -0.38   0.36
  53 F   66 V   69   66   66   71  0.65  1.27  0.78  0.58  -0.22   0.33
  53 F   67 P   69   69   69   71  0.65  1.48  0.78  0.51  -0.42   0.43
  53 F   68 Q   69   57   57   71  0.65  1.79  0.78  0.40  -0.31   0.43
  53 F   69 S   69   69   69   71  0.65  1.53  0.78  0.49  -0.27   0.35
  53 F   70 R   69   68   68   71  0.65  2.12  0.78  0.29  -0.38   0.43
  53 F   71 N   69   69   69   71  0.65  0.37  0.78  0.88  -0.41   0.34
  53 F   72 I   69   69   69   71  0.65  1.94  0.78  0.35  -0.16   0.43
  53 F   73 C   69   69   69   71  0.65  0.00  0.78  1.00   0.01   0.16
  53 F   74 D   69   69   69   71  0.65  1.50  0.78  0.50  -0.47   0.45
  53 F   75 I   69   69   69   71  0.65  1.08  0.78  0.64   0.25   0.15
  53 F   76 S   69   69   69   71  0.65  1.94  0.78  0.35  -0.38   0.36
  53 F   77 C   69   69   69   71  0.65  0.00  0.78  1.00   0.01   0.16
  53 F   78 D   69   69   69   71  0.65  1.29  0.78  0.57  -0.39   0.41
  53 F   79 K   69   69   69   71  0.65  1.42  0.78  0.53  -0.34   0.52
  53 F   80 F   69   69   69   71  0.65  0.21  0.78  0.93   0.33   0.23
  53 F   81 L   69   69   69   71  0.65  0.63  0.78  0.79   0.27   0.27
  53 F   82 D   69   69   69   71  0.65  1.86  0.78  0.38  -0.39   0.44
  53 F   83 D   69   69   69   71  0.65  1.32  0.78  0.56  -0.57   0.46
  53 F   84 D   69   69   69   71  0.65  0.59  0.78  0.80  -0.61   0.44
  53 F   85 I   69   69   69   71  0.65  0.74  0.78  0.75   0.24   0.17
  53 F   86 T   69   69   69   71  0.65  1.32  0.78  0.56  -0.24   0.44
  53 F   87 D   69   69   69   71  0.65  1.94  0.78  0.35  -0.44   0.56
  53 F   88 D   69   69   69   71  0.65  1.37  0.78  0.54  -0.26   0.42
  53 F   89 I   69   69   69   71  0.65  0.99  0.78  0.67   0.15   0.21
  53 F   90 M   69   69   69   71  0.65  2.11  0.78  0.30  -0.34   0.35
  53 F   91 C   69   69   69   71  0.65  0.00  0.78  1.00   0.01   0.16
  53 F   92 A   69   69   69   71  0.65  0.00  0.78  1.00   0.12   0.08
  53 F   93 K   69   69   69   71  0.65  0.64  0.78  0.79  -0.38   0.26
  53 F   94 K   69   69   69   71  0.65  0.92  0.78  0.69  -0.40   0.35
  53 F   95 I   69   69   69   71  0.65  0.63  0.78  0.79   0.23   0.13
  53 F   96 L   69   69   69   71  0.65  1.15  0.78  0.62   0.14   0.22
  53 F   97 D   69   69   69   71  0.65  1.42  0.78  0.53  -0.61   0.51
  53 F   98 I   69   69   69   71  0.65  1.95  0.78  0.35  -0.43   0.37
  53 F   99 K   69   69   69   71  0.65  1.84  0.78  0.39  -0.44   0.43
  53 F  100 G   69   69   69   71  0.65  0.46  0.78  0.85  -0.29   0.43
  53 F  101 I   69   69   69   71  0.65  1.36  0.78  0.55   0.19   0.21
  53 F  102 D   69   69   69   71  0.65  1.80  0.78  0.40  -0.52   0.50
  53 F  103 Y   69   69   69   71  0.65  0.63  0.78  0.79  -0.03   0.27
  53 F  104 W   69   69   69   71  0.65  0.00  0.78  1.00   0.06   0.12
  53 F  105 L   69   69   69   71  0.65  1.56  0.78  0.48  -0.08   0.41
  53 F  106 A   69   69   69   71  0.65  1.32  0.78  0.56  -0.09   0.32
  53 F  107 H   69   69   69   71  0.65  0.08  0.78  0.97   0.01   0.29
  53 F  108 K   69   69   69   71  0.65  1.41  0.78  0.53  -0.42   0.41
  53 F  109 A   69   61   61   71  0.65  1.61  0.78  0.46  -0.41   0.36
  53 F  110 L   69   69   69   71  0.65  1.30  0.78  0.57  -0.21   0.18
  53 F  111 C   69   69   69   71  0.65  0.00  0.78  1.00   0.01   0.16
  53 F  112 T   69   69   69   71  0.65  1.78  0.78  0.41  -0.43   0.38
  53 F  113 E   69   57   57   71  0.65  1.71  0.78  0.43  -0.44   0.46
  53 F  114 K   69   69   69   71  0.65  1.23  0.78  0.59  -0.54   0.49
  53 F  115 L   69   69   69   71  0.65  0.81  0.78  0.73   0.32   0.26
  53 F  116 E   69   69   69   71  0.65  1.81  0.78  0.39  -0.38   0.37
  53 F  117 Q   69   69   69   71  0.65  2.24  0.78  0.25  -0.42   0.47
  53 F  118 W   69   54   54   71  0.65  0.59  0.78  0.80   0.07   0.15
  53 F  119 L   69   69   69   71  0.65  1.35  0.78  0.55   0.17   0.27
  53 F  120 C   69   69   69   71  0.65  1.85  0.78  0.38  -0.47   0.42
  53 F  121 E   69   69   69   71  0.65  1.12  0.78  0.63  -0.45   0.48
  53 F  122 K   69   69   69   71  0.65  0.08  0.78  0.97  -0.03   0.27
  54 Q   55 I   69   69   69   71  0.13  0.33  0.96  0.89  -0.31   0.24
  54 Q   56 S   69   69   69   71  0.13  0.31  0.96  0.90   0.32   0.31
  54 Q   57 N   69   69   69   71  0.13  0.81  0.96  0.73   0.25   0.25
  54 Q   58 K   69   69   69   71  0.13  1.63  0.96  0.46   0.07   0.35
  54 Q   59 L   69   69   69   71  0.13  1.25  0.96  0.58   0.04   0.40
  54 Q   60 W   69   69   69   71  0.13  0.00  0.96  1.00   0.07   0.05
  54 Q   61 C   69   69   69   71  0.13  0.00  0.96  1.00  -0.42   0.30
  54 Q   62 K   69   67   67   71  0.13  1.58  0.96  0.47   0.11   0.30
  54 Q   63 S   69   58   58   71  0.13  1.18  0.96  0.61   0.16   0.21
  54 Q   64 S   69   54   54   71  0.13  1.05  0.96  0.65   0.12   0.17
  54 Q   65 Q   69   66   66   71  0.13  1.76  0.96  0.41   0.01   0.33
  54 Q   66 V   69   66   66   71  0.13  1.27  0.96  0.58  -0.00   0.19
  54 Q   67 P   69   69   69   71  0.13  1.48  0.96  0.51   0.13   0.25
  54 Q   68 Q   69   57   57   71  0.13  1.79  0.96  0.40   0.05   0.34
  54 Q   69 S   69   69   69   71  0.13  1.53  0.96  0.49   0.11   0.20
  54 Q   70 R   69   68   68   71  0.13  2.12  0.96  0.29   0.02   0.32
  54 Q   71 N   69   69   69   71  0.13  0.37  0.96  0.88   0.23   0.37
  54 Q   72 I   69   69   69   71  0.13  1.94  0.96  0.35  -0.20   0.33
  54 Q   73 C   69   69   69   71  0.13  0.00  0.96  1.00  -0.42   0.30
  54 Q   74 D   69   69   69   71  0.13  1.50  0.96  0.50   0.06   0.35
  54 Q   75 I   69   69   69   71  0.13  1.08  0.96  0.64  -0.40   0.32
  54 Q   76 S   69   69   69   71  0.13  1.94  0.96  0.35   0.11   0.29
  54 Q   77 C   69   69   69   71  0.13  0.00  0.96  1.00  -0.42   0.30
  54 Q   78 D   69   69   69   71  0.13  1.29  0.96  0.57   0.23   0.27
  54 Q   79 K   69   69   69   71  0.13  1.42  0.96  0.53  -0.02   0.22
  54 Q   80 F   69   69   69   71  0.13  0.21  0.96  0.93  -0.36   0.27
  54 Q   81 L   69   69   69   71  0.13  0.63  0.96  0.79  -0.29   0.31
  54 Q   82 D   69   69   69   71  0.13  1.86  0.96  0.38   0.14   0.30
  54 Q   83 D   69   69   69   71  0.13  1.32  0.96  0.56   0.20   0.22
  54 Q   84 D   69   69   69   71  0.13  0.59  0.96  0.80   0.12   0.23
  54 Q   85 I   69   69   69   71  0.13  0.74  0.96  0.75  -0.34   0.26
  54 Q   86 T   69   69   69   71  0.13  1.32  0.96  0.56  -0.02   0.23
  54 Q   87 D   69   69   69   71  0.13  1.94  0.96  0.35   0.01   0.28
  54 Q   88 D   69   69   69   71  0.13  1.37  0.96  0.54   0.07   0.22
  54 Q   89 I   69   69   69   71  0.13  0.99  0.96  0.67  -0.38   0.31
  54 Q   90 M   69   69   69   71  0.13  2.11  0.96  0.30  -0.04   0.35
  54 Q   91 C   69   69   69   71  0.13  0.00  0.96  1.00  -0.42   0.30
  54 Q   92 A   69   69   69   71  0.13  0.00  0.96  1.00  -0.10   0.09
  54 Q   93 K   69   69   69   71  0.13  0.64  0.96  0.79   0.23   0.33
  54 Q   94 K   69   69   69   71  0.13  0.92  0.96  0.69   0.20   0.31
  54 Q   95 I   69   69   69   71  0.13  0.63  0.96  0.79  -0.37   0.26
  54 Q   96 L   69   69   69   71  0.13  1.15  0.96  0.62  -0.34   0.32
  54 Q   97 D   69   69   69   71  0.13  1.42  0.96  0.53   0.05   0.25
  54 Q   98 I   69   69   69   71  0.13  1.95  0.96  0.35   0.03   0.28
  54 Q   99 K   69   69   69   71  0.13  1.84  0.96  0.39   0.06   0.31
  54 Q  100 G   69   69   69   71  0.13  0.46  0.96  0.85   0.25   0.25
  54 Q  101 I   69   69   69   71  0.13  1.36  0.96  0.55  -0.20   0.31
  54 Q  102 D   69   69   69   71  0.13  1.80  0.96  0.40   0.12   0.25
  54 Q  103 Y   69   69   69   71  0.13  0.63  0.96  0.79  -0.24   0.54
  54 Q  104 W   69   69   69   71  0.13  0.00  0.96  1.00   0.07   0.05
  54 Q  105 L   69   69   69   71  0.13  1.56  0.96  0.48  -0.13   0.33
  54 Q  106 A   69   69   69   71  0.13  1.32  0.96  0.56  -0.05   0.23
  54 Q  107 H   69   69   69   71  0.13  0.08  0.96  0.97  -0.01   0.49
  54 Q  108 K   69   69   69   71  0.13  1.41  0.96  0.53   0.11   0.31
  54 Q  109 A   69   61   61   71  0.13  1.61  0.96  0.46  -0.02   0.35
  54 Q  110 L   69   69   69   71  0.13  1.30  0.96  0.57   0.07   0.26
  54 Q  111 C   69   69   69   71  0.13  0.00  0.96  1.00  -0.42   0.30
  54 Q  112 T   69   69   69   71  0.13  1.78  0.96  0.41   0.11   0.33
  54 Q  113 E   69   57   57   71  0.13  1.71  0.96  0.43   0.02   0.32
  54 Q  114 K   69   69   69   71  0.13  1.23  0.96  0.59   0.09   0.30
  54 Q  115 L   69   69   69   71  0.13  0.81  0.96  0.73  -0.39   0.24
  54 Q  116 E   69   69   69   71  0.13  1.81  0.96  0.39   0.20   0.21
  54 Q  117 Q   69   69   69   71  0.13  2.24  0.96  0.25   0.07   0.33
  54 Q  118 W   69   54   54   71  0.13  0.59  0.96  0.80   0.17   0.21
  54 Q  119 L   69   69   69   71  0.13  1.35  0.96  0.55  -0.34   0.30
  54 Q  120 C   69   69   69   71  0.13  1.85  0.96  0.38   0.05   0.38
  54 Q  121 E   69   69   69   71  0.13  1.12  0.96  0.63   0.16   0.24
  54 Q  122 K   69   69   69   71  0.13  0.08  0.96  0.97  -0.40   0.25
  55 I   56 S   69   69   69   71  0.33  0.31  0.89  0.90  -0.48   0.45
  55 I   57 N   69   69   69   71  0.33  0.81  0.89  0.73  -0.53   0.45
  55 I   58 K   69   69   69   71  0.33  1.63  0.89  0.46  -0.47   0.48
  55 I   59 L   69   69   69   71  0.33  1.25  0.89  0.58  -0.17   0.34
  55 I   60 W   69   69   69   71  0.33  0.00  0.89  1.00   0.11   0.12
  55 I   61 C   69   69   69   71  0.33  0.00  0.89  1.00  -0.08   0.23
  55 I   62 K   69   67   67   71  0.33  1.58  0.89  0.47  -0.55   0.51
  55 I   63 S   69   58   58   71  0.33  1.18  0.89  0.61  -0.52   0.43
  55 I   64 S   69   54   54   71  0.33  1.05  0.89  0.65  -0.25   0.29
  55 I   65 Q   69   66   66   71  0.33  1.76  0.89  0.41  -0.44   0.45
  55 I   66 V   69   66   66   71  0.33  1.27  0.89  0.58  -0.23   0.32
  55 I   67 P   69   69   69   71  0.33  1.48  0.89  0.51  -0.55   0.52
  55 I   68 Q   69   57   57   71  0.33  1.79  0.89  0.40  -0.42   0.45
  55 I   69 S   69   69   69   71  0.33  1.53  0.89  0.49  -0.32   0.42
  55 I   70 R   69   68   68   71  0.33  2.12  0.89  0.29  -0.46   0.47
  55 I   71 N   69   69   69   71  0.33  0.37  0.89  0.88  -0.54   0.51
  55 I   72 I   69   69   69   71  0.33  1.94  0.89  0.35  -0.18   0.48
  55 I   73 C   69   69   69   71  0.33  0.00  0.89  1.00  -0.08   0.23
  55 I   74 D   69   69   69   71  0.33  1.50  0.89  0.50  -0.58   0.48
  55 I   75 I   69   69   69   71  0.33  1.08  0.89  0.64   0.37   0.25
  55 I   76 S   69   69   69   71  0.33  1.94  0.89  0.35  -0.47   0.43
  55 I   77 C   69   69   69   71  0.33  0.00  0.89  1.00  -0.08   0.23
  55 I   78 D   69   69   69   71  0.33  1.29  0.89  0.57  -0.48   0.46
  55 I   79 K   69   69   69   71  0.33  1.42  0.89  0.53  -0.33   0.57
  55 I   80 F   69   69   69   71  0.33  0.21  0.89  0.93   0.38   0.25
  55 I   81 L   69   69   69   71  0.33  0.63  0.89  0.79   0.30   0.35
  55 I   82 D   69   69   69   71  0.33  1.86  0.89  0.38  -0.46   0.45
  55 I   83 D   69   69   69   71  0.33  1.32  0.89  0.56  -0.62   0.51
  55 I   84 D   69   69   69   71  0.33  0.59  0.89  0.80  -0.51   0.37
  55 I   85 I   69   69   69   71  0.33  0.74  0.89  0.75   0.39   0.29
  55 I   86 T   69   69   69   71  0.33  1.32  0.89  0.56  -0.21   0.46
  55 I   87 D   69   69   69   71  0.33  1.94  0.89  0.35  -0.48   0.56
  55 I   88 D   69   69   69   71  0.33  1.37  0.89  0.54  -0.20   0.48
  55 I   89 I   69   69   69   71  0.33  0.99  0.89  0.67   0.29   0.29
  55 I   90 M   69   69   69   71  0.33  2.11  0.89  0.30  -0.40   0.45
  55 I   91 C   69   69   69   71  0.33  0.00  0.89  1.00  -0.08   0.23
  55 I   92 A   69   69   69   71  0.33  0.00  0.89  1.00   0.28   0.20
  55 I   93 K   69   69   69   71  0.33  0.64  0.89  0.79  -0.37   0.29
  55 I   94 K   69   69   69   71  0.33  0.92  0.89  0.69  -0.42   0.36
  55 I   95 I   69   69   69   71  0.33  0.63  0.89  0.79   0.40   0.29
  55 I   96 L   69   69   69   71  0.33  1.15  0.89  0.62   0.18   0.30
  55 I   97 D   69   69   69   71  0.33  1.42  0.89  0.53  -0.67   0.51
  55 I   98 I   69   69   69   71  0.33  1.95  0.89  0.35  -0.46   0.45
  55 I   99 K   69   69   69   71  0.33  1.84  0.89  0.39  -0.55   0.48
  55 I  100 G   69   69   69   71  0.33  0.46  0.89  0.85  -0.36   0.40
  55 I  101 I   69   69   69   71  0.33  1.36  0.89  0.55   0.26   0.25
  55 I  102 D   69   69   69   71  0.33  1.80  0.89  0.40  -0.57   0.47
  55 I  103 Y   69   69   69   71  0.33  0.63  0.89  0.79   0.05   0.34
  55 I  104 W   69   69   69   71  0.33  0.00  0.89  1.00   0.11   0.12
  55 I  105 L   69   69   69   71  0.33  1.56  0.89  0.48  -0.13   0.44
  55 I  106 A   69   69   69   71  0.33  1.32  0.89  0.56  -0.06   0.40
  55 I  107 H   69   69   69   71  0.33  0.08  0.89  0.97   0.07   0.21
  55 I  108 K   69   69   69   71  0.33  1.41  0.89  0.53  -0.52   0.48
  55 I  109 A   69   61   61   71  0.33  1.61  0.89  0.46  -0.49   0.46
  55 I  110 L   69   69   69   71  0.33  1.30  0.89  0.57  -0.44   0.34
  55 I  111 C   69   69   69   71  0.33  0.00  0.89  1.00  -0.08   0.23
  55 I  112 T   69   69   69   71  0.33  1.78  0.89  0.41  -0.55   0.41
  55 I  113 E   69   57   57   71  0.33  1.71  0.89  0.43  -0.54   0.51
  55 I  114 K   69   69   69   71  0.33  1.23  0.89  0.59  -0.61   0.52
  55 I  115 L   69   69   69   71  0.33  0.81  0.89  0.73   0.34   0.31
  55 I  116 E   69   69   69   71  0.33  1.81  0.89  0.39  -0.51   0.50
  55 I  117 Q   69   69   69   71  0.33  2.24  0.89  0.25  -0.53   0.53
  55 I  118 W   69   54   54   71  0.33  0.59  0.89  0.80   0.00   0.15
  55 I  119 L   69   69   69   71  0.33  1.35  0.89  0.55   0.28   0.35
  55 I  120 C   69   69   69   71  0.33  1.85  0.89  0.38  -0.56   0.48
  55 I  121 E   69   69   69   71  0.33  1.12  0.89  0.63  -0.50   0.51
  55 I  122 K   69   69   69   71  0.33  0.08  0.89  0.97  -0.10   0.26
  56 S   57 N   69   69   69   71  0.31  0.81  0.90  0.73   0.37   0.39
  56 S   58 K   69   69   69   71  0.31  1.63  0.90  0.46   0.12   0.41
  56 S   59 L   69   69   69   71  0.31  1.25  0.90  0.58  -0.04   0.41
  56 S   60 W   69   69   69   71  0.31  0.00  0.90  1.00  -0.16   0.16
  56 S   61 C   69   69   69   71  0.31  0.00  0.90  1.00  -0.24   0.25
  56 S   62 K   69   67   67   71  0.31  1.58  0.90  0.47   0.20   0.36
  56 S   63 S   69   58   58   71  0.31  1.18  0.90  0.61   0.20   0.29
  56 S   64 S   69   54   54   71  0.31  1.05  0.90  0.65   0.13   0.18
  56 S   65 Q   69   66   66   71  0.31  1.76  0.90  0.41   0.05   0.30
  56 S   66 V   69   66   66   71  0.31  1.27  0.90  0.58   0.18   0.24
  56 S   67 P   69   69   69   71  0.31  1.48  0.90  0.51   0.29   0.43
  56 S   68 Q   69   57   57   71  0.31  1.79  0.90  0.40   0.16   0.37
  56 S   69 S   69   69   69   71  0.31  1.53  0.90  0.49   0.25   0.36
  56 S   70 R   69   68   68   71  0.31  2.12  0.90  0.29   0.08   0.32
  56 S   71 N   69   69   69   71  0.31  0.37  0.90  0.88   0.22   0.36
  56 S   72 I   69   69   69   71  0.31  1.94  0.90  0.35  -0.08   0.39
  56 S   73 C   69   69   69   71  0.31  0.00  0.90  1.00  -0.24   0.25
  56 S   74 D   69   69   69   71  0.31  1.50  0.90  0.50   0.28   0.41
  56 S   75 I   69   69   69   71  0.31  1.08  0.90  0.64  -0.43   0.37
  56 S   76 S   69   69   69   71  0.31  1.94  0.90  0.35   0.15   0.31
  56 S   77 C   69   69   69   71  0.31  0.00  0.90  1.00  -0.24   0.25
  56 S   78 D   69   69   69   71  0.31  1.29  0.90  0.57   0.24   0.33
  56 S   79 K   69   69   69   71  0.31  1.42  0.90  0.53   0.06   0.44
  56 S   80 F   69   69   69   71  0.31  0.21  0.90  0.93  -0.51   0.40
  56 S   81 L   69   69   69   71  0.31  0.63  0.90  0.79  -0.48   0.45
  56 S   82 D   69   69   69   71  0.31  1.86  0.90  0.38   0.26   0.41
  56 S   83 D   69   69   69   71  0.31  1.32  0.90  0.56   0.27   0.34
  56 S   84 D   69   69   69   71  0.31  0.59  0.90  0.80   0.35   0.32
  56 S   85 I   69   69   69   71  0.31  0.74  0.90  0.75  -0.47   0.41
  56 S   86 T   69   69   69   71  0.31  1.32  0.90  0.56   0.18   0.39
  56 S   87 D   69   69   69   71  0.31  1.94  0.90  0.35   0.14   0.38
  56 S   88 D   69   69   69   71  0.31  1.37  0.90  0.54   0.13   0.30
  56 S   89 I   69   69   69   71  0.31  0.99  0.90  0.67  -0.39   0.48
  56 S   90 M   69   69   69   71  0.31  2.11  0.90  0.30   0.05   0.41
  56 S   91 C   69   69   69   71  0.31  0.00  0.90  1.00  -0.24   0.25
  56 S   92 A   69   69   69   71  0.31  0.00  0.90  1.00  -0.18   0.35
  56 S   93 K   69   69   69   71  0.31  0.64  0.90  0.79   0.15   0.32
  56 S   94 K   69   69   69   71  0.31  0.92  0.90  0.69   0.21   0.37
  56 S   95 I   69   69   69   71  0.31  0.63  0.90  0.79  -0.49   0.49
  56 S   96 L   69   69   69   71  0.31  1.15  0.90  0.62  -0.35   0.40
  56 S   97 D   69   69   69   71  0.31  1.42  0.90  0.53   0.23   0.36
  56 S   98 I   69   69   69   71  0.31  1.95  0.90  0.35   0.15   0.26
  56 S   99 K   69   69   69   71  0.31  1.84  0.90  0.39   0.22   0.42
  56 S  100 G   69   69   69   71  0.31  0.46  0.90  0.85   0.23   0.24
  56 S  101 I   69   69   69   71  0.31  1.36  0.90  0.55  -0.39   0.36
  56 S  102 D   69   69   69   71  0.31  1.80  0.90  0.40   0.23   0.38
  56 S  103 Y   69   69   69   71  0.31  0.63  0.90  0.79  -0.13   0.33
  56 S  104 W   69   69   69   71  0.31  0.00  0.90  1.00  -0.16   0.16
  56 S  105 L   69   69   69   71  0.31  1.56  0.90  0.48  -0.08   0.36
  56 S  106 A   69   69   69   71  0.31  1.32  0.90  0.56   0.02   0.26
  56 S  107 H   69   69   69   71  0.31  0.08  0.90  0.97  -0.15   0.19
  56 S  108 K   69   69   69   71  0.31  1.41  0.90  0.53   0.19   0.35
  56 S  109 A   69   61   61   71  0.31  1.61  0.90  0.46   0.06   0.36
  56 S  110 L   69   69   69   71  0.31  1.30  0.90  0.57   0.13   0.30
  56 S  111 C   69   69   69   71  0.31  0.00  0.90  1.00  -0.24   0.25
  56 S  112 T   69   69   69   71  0.31  1.78  0.90  0.41   0.14   0.39
  56 S  113 E   69   57   57   71  0.31  1.71  0.90  0.43   0.27   0.52
  56 S  114 K   69   69   69   71  0.31  1.23  0.90  0.59   0.33   0.43
  56 S  115 L   69   69   69   71  0.31  0.81  0.90  0.73  -0.47   0.46
  56 S  116 E   69   69   69   71  0.31  1.81  0.90  0.39   0.27   0.32
  56 S  117 Q   69   69   69   71  0.31  2.24  0.90  0.25   0.16   0.32
  56 S  118 W   69   54   54   71  0.31  0.59  0.90  0.80  -0.18   0.26
  56 S  119 L   69   69   69   71  0.31  1.35  0.90  0.55  -0.38   0.40
  56 S  120 C   69   69   69   71  0.31  1.85  0.90  0.38   0.22   0.45
  56 S  121 E   69   69   69   71  0.31  1.12  0.90  0.63   0.24   0.30
  56 S  122 K   69   69   69   71  0.31  0.08  0.90  0.97  -0.21   0.24
  57 N   58 K   69   69   69   71  0.81  1.63  0.73  0.46   0.27   0.46
  57 N   59 L   69   69   69   71  0.81  1.25  0.73  0.58  -0.10   0.35
  57 N   60 W   69   69   69   71  0.81  0.00  0.73  1.00  -0.16   0.32
  57 N   61 C   69   69   69   71  0.81  0.00  0.73  1.00  -0.18   0.40
  57 N   62 K   69   67   67   71  0.81  1.58  0.73  0.47   0.29   0.37
  57 N   63 S   69   58   58   71  0.81  1.18  0.73  0.61   0.24   0.29
  57 N   64 S   69   54   54   71  0.81  1.05  0.73  0.65   0.18   0.29
  57 N   65 Q   69   66   66   71  0.81  1.76  0.73  0.41   0.21   0.45
  57 N   66 V   69   66   66   71  0.81  1.27  0.73  0.58   0.16   0.33
  57 N   67 P   69   69   69   71  0.81  1.48  0.73  0.51   0.31   0.44
  57 N   68 Q   69   57   57   71  0.81  1.79  0.73  0.40   0.22   0.42
  57 N   69 S   69   69   69   71  0.81  1.53  0.73  0.49   0.21   0.34
  57 N   70 R   69   68   68   71  0.81  2.12  0.73  0.29   0.17   0.41
  57 N   71 N   69   69   69   71  0.81  0.37  0.73  0.88   0.46   0.51
  57 N   72 I   69   69   69   71  0.81  1.94  0.73  0.35  -0.00   0.41
  57 N   73 C   69   69   69   71  0.81  0.00  0.73  1.00  -0.18   0.40
  57 N   74 D   69   69   69   71  0.81  1.50  0.73  0.50   0.38   0.54
  57 N   75 I   69   69   69   71  0.81  1.08  0.73  0.64  -0.51   0.42
  57 N   76 S   69   69   69   71  0.81  1.94  0.73  0.35   0.24   0.43
  57 N   77 C   69   69   69   71  0.81  0.00  0.73  1.00  -0.18   0.40
  57 N   78 D   69   69   69   71  0.81  1.29  0.73  0.57   0.36   0.40
  57 N   79 K   69   69   69   71  0.81  1.42  0.73  0.53   0.03   0.38
  57 N   80 F   69   69   69   71  0.81  0.21  0.73  0.93  -0.58   0.52
  57 N   81 L   69   69   69   71  0.81  0.63  0.73  0.79  -0.55   0.58
  57 N   82 D   69   69   69   71  0.81  1.86  0.73  0.38   0.24   0.39
  57 N   83 D   69   69   69   71  0.81  1.32  0.73  0.56   0.27   0.40
  57 N   84 D   69   69   69   71  0.81  0.59  0.73  0.80   0.36   0.44
  57 N   85 I   69   69   69   71  0.81  0.74  0.73  0.75  -0.55   0.47
  57 N   86 T   69   69   69   71  0.81  1.32  0.73  0.56   0.12   0.46
  57 N   87 D   69   69   69   71  0.81  1.94  0.73  0.35   0.23   0.54
  57 N   88 D   69   69   69   71  0.81  1.37  0.73  0.54   0.14   0.43
  57 N   89 I   69   69   69   71  0.81  0.99  0.73  0.67  -0.39   0.42
  57 N   90 M   69   69   69   71  0.81  2.11  0.73  0.30   0.25   0.46
  57 N   91 C   69   69   69   71  0.81  0.00  0.73  1.00  -0.18   0.40
  57 N   92 A   69   69   69   71  0.81  0.00  0.73  1.00  -0.28   0.29
  57 N   93 K   69   69   69   71  0.81  0.64  0.73  0.79   0.26   0.35
  57 N   94 K   69   69   69   71  0.81  0.92  0.73  0.69   0.32   0.44
  57 N   95 I   69   69   69   71  0.81  0.63  0.73  0.79  -0.53   0.45
  57 N   96 L   69   69   69   71  0.81  1.15  0.73  0.62  -0.25   0.40
  57 N   97 D   69   69   69   71  0.81  1.42  0.73  0.53   0.44   0.55
  57 N   98 I   69   69   69   71  0.81  1.95  0.73  0.35   0.30   0.46
  57 N   99 K   69   69   69   71  0.81  1.84  0.73  0.39   0.29   0.42
  57 N  100 G   69   69   69   71  0.81  0.46  0.73  0.85   0.30   0.36
  57 N  101 I   69   69   69   71  0.81  1.36  0.73  0.55  -0.40   0.47
  57 N  102 D   69   69   69   71  0.81  1.80  0.73  0.40   0.30   0.45
  57 N  103 Y   69   69   69   71  0.81  0.63  0.73  0.79  -0.17   0.31
  57 N  104 W   69   69   69   71  0.81  0.00  0.73  1.00  -0.16   0.32
  57 N  105 L   69   69   69   71  0.81  1.56  0.73  0.48  -0.01   0.35
  57 N  106 A   69   69   69   71  0.81  1.32  0.73  0.56   0.05   0.34
  57 N  107 H   69   69   69   71  0.81  0.08  0.73  0.97  -0.12   0.34
  57 N  108 K   69   69   69   71  0.81  1.41  0.73  0.53   0.29   0.42
  57 N  109 A   69   61   61   71  0.81  1.61  0.73  0.46   0.18   0.45
  57 N  110 L   69   69   69   71  0.81  1.30  0.73  0.57   0.29   0.42
  57 N  111 C   69   69   69   71  0.81  0.00  0.73  1.00  -0.18   0.40
  57 N  112 T   69   69   69   71  0.81  1.78  0.73  0.41   0.20   0.37
  57 N  113 E   69   57   57   71  0.81  1.71  0.73  0.43   0.16   0.47
  57 N  114 K   69   69   69   71  0.81  1.23  0.73  0.59   0.47   0.46
  57 N  115 L   69   69   69   71  0.81  0.81  0.73  0.73  -0.55   0.58
  57 N  116 E   69   69   69   71  0.81  1.81  0.73  0.39   0.31   0.36
  57 N  117 Q   69   69   69   71  0.81  2.24  0.73  0.25   0.19   0.42
  57 N  118 W   69   54   54   71  0.81  0.59  0.73  0.80  -0.10   0.28
  57 N  119 L   69   69   69   71  0.81  1.35  0.73  0.55  -0.46   0.47
  57 N  120 C   69   69   69   71  0.81  1.85  0.73  0.38   0.22   0.43
  57 N  121 E   69   69   69   71  0.81  1.12  0.73  0.63   0.32   0.40
  57 N  122 K   69   69   69   71  0.81  0.08  0.73  0.97  -0.14   0.39
  58 K   59 L   69   69   69   71  1.63  1.25  0.46  0.58   0.01   0.41
  58 K   60 W   69   69   69   71  1.63  0.00  0.46  1.00  -0.20   0.33
  58 K   61 C   69   69   69   71  1.63  0.00  0.46  1.00  -0.38   0.47
  58 K   62 K   69   67   67   71  1.63  1.58  0.46  0.47   0.23   0.36
  58 K   63 S   69   58   58   71  1.63  1.18  0.46  0.61   0.38   0.34
  58 K   64 S   69   54   54   71  1.63  1.05  0.46  0.65   0.07   0.23
  58 K   65 Q   69   66   66   71  1.63  1.76  0.46  0.41   0.07   0.32
  58 K   66 V   69   66   66   71  1.63  1.27  0.46  0.58   0.08   0.31
  58 K   67 P   69   69   69   71  1.63  1.48  0.46  0.51   0.25   0.38
  58 K   68 Q   69   57   57   71  1.63  1.79  0.46  0.40   0.16   0.47
  58 K   69 S   69   69   69   71  1.63  1.53  0.46  0.49   0.04   0.31
  58 K   70 R   69   68   68   71  1.63  2.12  0.46  0.29   0.14   0.44
  58 K   71 N   69   69   69   71  1.63  0.37  0.46  0.88   0.09   0.29
  58 K   72 I   69   69   69   71  1.63  1.94  0.46  0.35   0.10   0.54
  58 K   73 C   69   69   69   71  1.63  0.00  0.46  1.00  -0.38   0.47
  58 K   74 D   69   69   69   71  1.63  1.50  0.46  0.50   0.21   0.51
  58 K   75 I   69   69   69   71  1.63  1.08  0.46  0.64  -0.36   0.40
  58 K   76 S   69   69   69   71  1.63  1.94  0.46  0.35   0.19   0.35
  58 K   77 C   69   69   69   71  1.63  0.00  0.46  1.00  -0.38   0.47
  58 K   78 D   69   69   69   71  1.63  1.29  0.46  0.57   0.19   0.43
  58 K   79 K   69   69   69   71  1.63  1.42  0.46  0.53   0.21   0.53
  58 K   80 F   69   69   69   71  1.63  0.21  0.46  0.93  -0.36   0.36
  58 K   81 L   69   69   69   71  1.63  0.63  0.46  0.79  -0.32   0.40
  58 K   82 D   69   69   69   71  1.63  1.86  0.46  0.38   0.21   0.51
  58 K   83 D   69   69   69   71  1.63  1.32  0.46  0.56   0.36   0.47
  58 K   84 D   69   69   69   71  1.63  0.59  0.46  0.80   0.49   0.54
  58 K   85 I   69   69   69   71  1.63  0.74  0.46  0.75  -0.40   0.41
  58 K   86 T   69   69   69   71  1.63  1.32  0.46  0.56   0.06   0.42
  58 K   87 D   69   69   69   71  1.63  1.94  0.46  0.35   0.22   0.51
  58 K   88 D   69   69   69   71  1.63  1.37  0.46  0.54   0.07   0.50
  58 K   89 I   69   69   69   71  1.63  0.99  0.46  0.67  -0.32   0.45
  58 K   90 M   69   69   69   71  1.63  2.11  0.46  0.30   0.12   0.39
  58 K   91 C   69   69   69   71  1.63  0.00  0.46  1.00  -0.38   0.47
  58 K   92 A   69   69   69   71  1.63  0.00  0.46  1.00  -0.37   0.36
  58 K   93 K   69   69   69   71  1.63  0.64  0.46  0.79  -0.04   0.32
  58 K   94 K   69   69   69   71  1.63  0.92  0.46  0.69  -0.04   0.28
  58 K   95 I   69   69   69   71  1.63  0.63  0.46  0.79  -0.45   0.47
  58 K   96 L   69   69   69   71  1.63  1.15  0.46  0.62  -0.19   0.35
  58 K   97 D   69   69   69   71  1.63  1.42  0.46  0.53   0.44   0.50
  58 K   98 I   69   69   69   71  1.63  1.95  0.46  0.35   0.11   0.41
  58 K   99 K   69   69   69   71  1.63  1.84  0.46  0.39   0.17   0.38
  58 K  100 G   69   69   69   71  1.63  0.46  0.46  0.85   0.09   0.30
  58 K  101 I   69   69   69   71  1.63  1.36  0.46  0.55  -0.34   0.42
  58 K  102 D   69   69   69   71  1.63  1.80  0.46  0.40   0.23   0.51
  58 K  103 Y   69   69   69   71  1.63  0.63  0.46  0.79  -0.17   0.38
  58 K  104 W   69   69   69   71  1.63  0.00  0.46  1.00  -0.20   0.33
  58 K  105 L   69   69   69   71  1.63  1.56  0.46  0.48   0.00   0.40
  58 K  106 A   69   69   69   71  1.63  1.32  0.46  0.56  -0.08   0.41
  58 K  107 H   69   69   69   71  1.63  0.08  0.46  0.97  -0.18   0.35
  58 K  108 K   69   69   69   71  1.63  1.41  0.46  0.53   0.08   0.35
  58 K  109 A   69   61   61   71  1.63  1.61  0.46  0.46   0.17   0.39
  58 K  110 L   69   69   69   71  1.63  1.30  0.46  0.57  -0.02   0.40
  58 K  111 C   69   69   69   71  1.63  0.00  0.46  1.00  -0.38   0.47
  58 K  112 T   69   69   69   71  1.63  1.78  0.46  0.41   0.21   0.42
  58 K  113 E   69   57   57   71  1.63  1.71  0.46  0.43   0.18   0.46
  58 K  114 K   69   69   69   71  1.63  1.23  0.46  0.59   0.36   0.43
  58 K  115 L   69   69   69   71  1.63  0.81  0.46  0.73  -0.34   0.40
  58 K  116 E   69   69   69   71  1.63  1.81  0.46  0.39   0.17   0.42
  58 K  117 Q   69   69   69   71  1.63  2.24  0.46  0.25   0.26   0.52
  58 K  118 W   69   54   54   71  1.63  0.59  0.46  0.80  -0.12   0.33
  58 K  119 L   69   69   69   71  1.63  1.35  0.46  0.55  -0.31   0.42
  58 K  120 C   69   69   69   71  1.63  1.85  0.46  0.38   0.19   0.47
  58 K  121 E   69   69   69   71  1.63  1.12  0.46  0.63   0.20   0.44
  58 K  122 K   69   69   69   71  1.63  0.08  0.46  0.97  -0.33   0.44
  59 L   60 W   69   69   69   71  1.25  0.00  0.58  1.00   0.06   0.24
  59 L   61 C   69   69   69   71  1.25  0.00  0.58  1.00  -0.18   0.41
  59 L   62 K   69   67   67   71  1.25  1.58  0.58  0.47  -0.11   0.35
  59 L   63 S   69   58   58   71  1.25  1.18  0.58  0.61  -0.04   0.28
  59 L   64 S   69   54   54   71  1.25  1.05  0.58  0.65   0.00   0.21
  59 L   65 Q   69   66   66   71  1.25  1.76  0.58  0.41  -0.05   0.28
  59 L   66 V   69   66   66   71  1.25  1.27  0.58  0.58  -0.07   0.27
  59 L   67 P   69   69   69   71  1.25  1.48  0.58  0.51   0.17   0.42
  59 L   68 Q   69   57   57   71  1.25  1.79  0.58  0.40   0.01   0.37
  59 L   69 S   69   69   69   71  1.25  1.53  0.58  0.49  -0.04   0.34
  59 L   70 R   69   68   68   71  1.25  2.12  0.58  0.29   0.05   0.43
  59 L   71 N   69   69   69   71  1.25  0.37  0.58  0.88  -0.09   0.36
  59 L   72 I   69   69   69   71  1.25  1.94  0.58  0.35   0.05   0.43
  59 L   73 C   69   69   69   71  1.25  0.00  0.58  1.00  -0.18   0.41
  59 L   74 D   69   69   69   71  1.25  1.50  0.58  0.50  -0.08   0.42
  59 L   75 I   69   69   69   71  1.25  1.08  0.58  0.64  -0.12   0.29
  59 L   76 S   69   69   69   71  1.25  1.94  0.58  0.35  -0.03   0.39
  59 L   77 C   69   69   69   71  1.25  0.00  0.58  1.00  -0.18   0.41
  59 L   78 D   69   69   69   71  1.25  1.29  0.58  0.57  -0.08   0.36
  59 L   79 K   69   69   69   71  1.25  1.42  0.58  0.53  -0.06   0.39
  59 L   80 F   69   69   69   71  1.25  0.21  0.58  0.93  -0.06   0.31
  59 L   81 L   69   69   69   71  1.25  0.63  0.58  0.79  -0.04   0.32
  59 L   82 D   69   69   69   71  1.25  1.86  0.58  0.38  -0.01   0.42
  59 L   83 D   69   69   69   71  1.25  1.32  0.58  0.56  -0.01   0.38
  59 L   84 D   69   69   69   71  1.25  0.59  0.58  0.80   0.01   0.40
  59 L   85 I   69   69   69   71  1.25  0.74  0.58  0.75  -0.14   0.30
  59 L   86 T   69   69   69   71  1.25  1.32  0.58  0.56  -0.06   0.35
  59 L   87 D   69   69   69   71  1.25  1.94  0.58  0.35   0.06   0.58
  59 L   88 D   69   69   69   71  1.25  1.37  0.58  0.54  -0.08   0.25
  59 L   89 I   69   69   69   71  1.25  0.99  0.58  0.67  -0.16   0.33
  59 L   90 M   69   69   69   71  1.25  2.11  0.58  0.30  -0.03   0.38
  59 L   91 C   69   69   69   71  1.25  0.00  0.58  1.00  -0.18   0.41
  59 L   92 A   69   69   69   71  1.25  0.00  0.58  1.00  -0.14   0.38
  59 L   93 K   69   69   69   71  1.25  0.64  0.58  0.79   0.04   0.32
  59 L   94 K   69   69   69   71  1.25  0.92  0.58  0.69   0.02   0.32
  59 L   95 I   69   69   69   71  1.25  0.63  0.58  0.79  -0.18   0.34
  59 L   96 L   69   69   69   71  1.25  1.15  0.58  0.62  -0.10   0.29
  59 L   97 D   69   69   69   71  1.25  1.42  0.58  0.53   0.01   0.43
  59 L   98 I   69   69   69   71  1.25  1.95  0.58  0.35   0.14   0.47
  59 L   99 K   69   69   69   71  1.25  1.84  0.58  0.39   0.00   0.41
  59 L  100 G   69   69   69   71  1.25  0.46  0.58  0.85  -0.04   0.27
  59 L  101 I   69   69   69   71  1.25  1.36  0.58  0.55  -0.07   0.36
  59 L  102 D   69   69   69   71  1.25  1.80  0.58  0.40  -0.07   0.40
  59 L  103 Y   69   69   69   71  1.25  0.63  0.58  0.79  -0.05   0.32
  59 L  104 W   69   69   69   71  1.25  0.00  0.58  1.00   0.06   0.24
  59 L  105 L   69   69   69   71  1.25  1.56  0.58  0.48  -0.03   0.48
  59 L  106 A   69   69   69   71  1.25  1.32  0.58  0.56  -0.05   0.27
  59 L  107 H   69   69   69   71  1.25  0.08  0.58  0.97   0.08   0.34
  59 L  108 K   69   69   69   71  1.25  1.41  0.58  0.53  -0.01   0.41
  59 L  109 A   69   61   61   71  1.25  1.61  0.58  0.46   0.01   0.45
  59 L  110 L   69   69   69   71  1.25  1.30  0.58  0.57  -0.02   0.40
  59 L  111 C   69   69   69   71  1.25  0.00  0.58  1.00  -0.18   0.41
  59 L  112 T   69   69   69   71  1.25  1.78  0.58  0.41  -0.00   0.41
  59 L  113 E   69   57   57   71  1.25  1.71  0.58  0.43  -0.03   0.37
  59 L  114 K   69   69   69   71  1.25  1.23  0.58  0.59  -0.03   0.37
  59 L  115 L   69   69   69   71  1.25  0.81  0.58  0.73  -0.10   0.29
  59 L  116 E   69   69   69   71  1.25  1.81  0.58  0.39   0.00   0.28
  59 L  117 Q   69   69   69   71  1.25  2.24  0.58  0.25   0.09   0.53
  59 L  118 W   69   54   54   71  1.25  0.59  0.58  0.80   0.05   0.33
  59 L  119 L   69   69   69   71  1.25  1.35  0.58  0.55  -0.10   0.28
  59 L  120 C   69   69   69   71  1.25  1.85  0.58  0.38   0.01   0.42
  59 L  121 E   69   69   69   71  1.25  1.12  0.58  0.63  -0.04   0.29
  59 L  122 K   69   69   69   71  1.25  0.08  0.58  0.97  -0.18   0.41
  60 W   61 C   69   69   69   71  0.00  0.00  1.00  1.00   0.24   0.17
  60 W   62 K   69   67   67   71  0.00  1.58  1.00  0.47  -0.24   0.32
  60 W   63 S   69   58   58   71  0.00  1.18  1.00  0.61  -0.25   0.30
  60 W   64 S   69   54   54   71  0.00  1.05  1.00  0.65  -0.04   0.23
  60 W   65 Q   69   66   66   71  0.00  1.76  1.00  0.41  -0.21   0.28
  60 W   66 V   69   66   66   71  0.00  1.27  1.00  0.58  -0.07   0.27
  60 W   67 P   69   69   69   71  0.00  1.48  1.00  0.51  -0.17   0.37
  60 W   68 Q   69   57   57   71  0.00  1.79  1.00  0.40  -0.11   0.35
  60 W   69 S   69   69   69   71  0.00  1.53  1.00  0.49  -0.14   0.23
  60 W   70 R   69   68   68   71  0.00  2.12  1.00  0.29  -0.20   0.29
  60 W   71 N   69   69   69   71  0.00  0.37  1.00  0.88  -0.20   0.20
  60 W   72 I   69   69   69   71  0.00  1.94  1.00  0.35  -0.17   0.28
  60 W   73 C   69   69   69   71  0.00  0.00  1.00  1.00   0.24   0.17
  60 W   74 D   69   69   69   71  0.00  1.50  1.00  0.50  -0.22   0.35
  60 W   75 I   69   69   69   71  0.00  1.08  1.00  0.64  -0.01   0.14
  60 W   76 S   69   69   69   71  0.00  1.94  1.00  0.35  -0.22   0.31
  60 W   77 C   69   69   69   71  0.00  0.00  1.00  1.00   0.24   0.17
  60 W   78 D   69   69   69   71  0.00  1.29  1.00  0.57  -0.17   0.35
  60 W   79 K   69   69   69   71  0.00  1.42  1.00  0.53  -0.26   0.36
  60 W   80 F   69   69   69   71  0.00  0.21  1.00  0.93   0.12   0.12
  60 W   81 L   69   69   69   71  0.00  0.63  1.00  0.79   0.08   0.18
  60 W   82 D   69   69   69   71  0.00  1.86  1.00  0.38  -0.19   0.37
  60 W   83 D   69   69   69   71  0.00  1.32  1.00  0.56  -0.24   0.33
  60 W   84 D   69   69   69   71  0.00  0.59  1.00  0.80  -0.25   0.39
  60 W   85 I   69   69   69   71  0.00  0.74  1.00  0.75   0.05   0.13
  60 W   86 T   69   69   69   71  0.00  1.32  1.00  0.56  -0.16   0.37
  60 W   87 D   69   69   69   71  0.00  1.94  1.00  0.35  -0.35   0.40
  60 W   88 D   69   69   69   71  0.00  1.37  1.00  0.54  -0.22   0.35
  60 W   89 I   69   69   69   71  0.00  0.99  1.00  0.67  -0.05   0.20
  60 W   90 M   69   69   69   71  0.00  2.11  1.00  0.30  -0.21   0.28
  60 W   91 C   69   69   69   71  0.00  0.00  1.00  1.00   0.24   0.17
  60 W   92 A   69   69   69   71  0.00  0.00  1.00  1.00  -0.01   0.01
  60 W   93 K   69   69   69   71  0.00  0.64  1.00  0.79  -0.15   0.12
  60 W   94 K   69   69   69   71  0.00  0.92  1.00  0.69  -0.21   0.27
  60 W   95 I   69   69   69   71  0.00  0.63  1.00  0.79   0.04   0.15
  60 W   96 L   69   69   69   71  0.00  1.15  1.00  0.62  -0.09   0.23
  60 W   97 D   69   69   69   71  0.00  1.42  1.00  0.53  -0.26   0.32
  60 W   98 I   69   69   69   71  0.00  1.95  1.00  0.35  -0.20   0.35
  60 W   99 K   69   69   69   71  0.00  1.84  1.00  0.39  -0.20   0.33
  60 W  100 G   69   69   69   71  0.00  0.46  1.00  0.85   0.10   0.27
  60 W  101 I   69   69   69   71  0.00  1.36  1.00  0.55   0.14   0.23
  60 W  102 D   69   69   69   71  0.00  1.80  1.00  0.40  -0.21   0.34
  60 W  103 Y   69   69   69   71  0.00  0.63  1.00  0.79  -0.05   0.13
  60 W  104 W   69   69   69   71  0.00  0.00  1.00  1.00   0.08   0.06
  60 W  105 L   69   69   69   71  0.00  1.56  1.00  0.48  -0.21   0.33
  60 W  106 A   69   69   69   71  0.00  1.32  1.00  0.56  -0.08   0.22
  60 W  107 H   69   69   69   71  0.00  0.08  1.00  0.97   0.08   0.05
  60 W  108 K   69   69   69   71  0.00  1.41  1.00  0.53  -0.27   0.34
  60 W  109 A   69   61   61   71  0.00  1.61  1.00  0.46  -0.23   0.28
  60 W  110 L   69   69   69   71  0.00  1.30  1.00  0.57  -0.08   0.28
  60 W  111 C   69   69   69   71  0.00  0.00  1.00  1.00   0.24   0.17
  60 W  112 T   69   69   69   71  0.00  1.78  1.00  0.41  -0.25   0.31
  60 W  113 E   69   57   57   71  0.00  1.71  1.00  0.43  -0.28   0.29
  60 W  114 K   69   69   69   71  0.00  1.23  1.00  0.59  -0.21   0.50
  60 W  115 L   69   69   69   71  0.00  0.81  1.00  0.73   0.03   0.19
  60 W  116 E   69   69   69   71  0.00  1.81  1.00  0.39  -0.16   0.27
  60 W  117 Q   69   69   69   71  0.00  2.24  1.00  0.25  -0.23   0.26
  60 W  118 W   69   54   54   71  0.00  0.59  1.00  0.80   0.05   0.06
  60 W  119 L   69   69   69   71  0.00  1.35  1.00  0.55  -0.03   0.16
  60 W  120 C   69   69   69   71  0.00  1.85  1.00  0.38  -0.29   0.41
  60 W  121 E   69   69   69   71  0.00  1.12  1.00  0.63  -0.10   0.34
  60 W  122 K   69   69   69   71  0.00  0.08  1.00  0.97   0.13   0.64
  61 C   62 K   69   67   67   71  0.00  1.58  1.00  0.47  -0.37   0.38
  61 C   63 S   69   58   58   71  0.00  1.18  1.00  0.61  -0.36   0.33
  61 C   64 S   69   54   54   71  0.00  1.05  1.00  0.65  -0.14   0.22
  61 C   65 Q   69   66   66   71  0.00  1.76  1.00  0.41  -0.46   0.36
  61 C   66 V   69   66   66   71  0.00  1.27  1.00  0.58  -0.28   0.24
  61 C   67 P   69   69   69   71  0.00  1.48  1.00  0.51  -0.35   0.45
  61 C   68 Q   69   57   57   71  0.00  1.79  1.00  0.40  -0.13   0.35
  61 C   69 S   69   69   69   71  0.00  1.53  1.00  0.49  -0.17   0.33
  61 C   70 R   69   68   68   71  0.00  2.12  1.00  0.29  -0.40   0.46
  61 C   71 N   69   69   69   71  0.00  0.37  1.00  0.88  -0.30   0.34
  61 C   72 I   69   69   69   71  0.00  1.94  1.00  0.35  -0.42   0.47
  61 C   73 C   69   69   69   71  0.00  0.00  1.00  1.00   1.55   1.11
  61 C   74 D   69   69   69   71  0.00  1.50  1.00  0.50  -0.15   0.46
  61 C   75 I   69   69   69   71  0.00  1.08  1.00  0.64  -0.21   0.30
  61 C   76 S   69   69   69   71  0.00  1.94  1.00  0.35  -0.29   0.37
  61 C   77 C   69   69   69   71  0.00  0.00  1.00  1.00   1.55   1.11
  61 C   78 D   69   69   69   71  0.00  1.29  1.00  0.57  -0.15   0.40
  61 C   79 K   69   69   69   71  0.00  1.42  1.00  0.53  -0.40   0.47
  61 C   80 F   69   69   69   71  0.00  0.21  1.00  0.93  -0.24   0.16
  61 C   81 L   69   69   69   71  0.00  0.63  1.00  0.79  -0.28   0.22
  61 C   82 D   69   69   69   71  0.00  1.86  1.00  0.38  -0.41   0.47
  61 C   83 D   69   69   69   71  0.00  1.32  1.00  0.56  -0.40   0.46
  61 C   84 D   69   69   69   71  0.00  0.59  1.00  0.80  -0.33   0.43
  61 C   85 I   69   69   69   71  0.00  0.74  1.00  0.75  -0.18   0.26
  61 C   86 T   69   69   69   71  0.00  1.32  1.00  0.56  -0.43   0.40
  61 C   87 D   69   69   69   71  0.00  1.94  1.00  0.35  -0.42   0.47
  61 C   88 D   69   69   69   71  0.00  1.37  1.00  0.54  -0.27   0.46
  61 C   89 I   69   69   69   71  0.00  0.99  1.00  0.67  -0.17   0.22
  61 C   90 M   69   69   69   71  0.00  2.11  1.00  0.30  -0.38   0.43
  61 C   91 C   69   69   69   71  0.00  0.00  1.00  1.00   1.55   1.11
  61 C   92 A   69   69   69   71  0.00  0.00  1.00  1.00  -0.06   0.04
  61 C   93 K   69   69   69   71  0.00  0.64  1.00  0.79  -0.64   0.48
  61 C   94 K   69   69   69   71  0.00  0.92  1.00  0.69  -0.60   0.46
  61 C   95 I   69   69   69   71  0.00  0.63  1.00  0.79  -0.09   0.13
  61 C   96 L   69   69   69   71  0.00  1.15  1.00  0.62  -0.16   0.27
  61 C   97 D   69   69   69   71  0.00  1.42  1.00  0.53  -0.45   0.46
  61 C   98 I   69   69   69   71  0.00  1.95  1.00  0.35  -0.42   0.43
  61 C   99 K   69   69   69   71  0.00  1.84  1.00  0.39  -0.33   0.47
  61 C  100 G   69   69   69   71  0.00  0.46  1.00  0.85  -0.09   0.18
  61 C  101 I   69   69   69   71  0.00  1.36  1.00  0.55  -0.01   0.45
  61 C  102 D   69   69   69   71  0.00  1.80  1.00  0.40  -0.34   0.42
  61 C  103 Y   69   69   69   71  0.00  0.63  1.00  0.79  -0.23   0.34
  61 C  104 W   69   69   69   71  0.00  0.00  1.00  1.00   0.24   0.17
  61 C  105 L   69   69   69   71  0.00  1.56  1.00  0.48  -0.22   0.37
  61 C  106 A   69   69   69   71  0.00  1.32  1.00  0.56  -0.19   0.26
  61 C  107 H   69   69   69   71  0.00  0.08  1.00  0.97   0.20   0.22
  61 C  108 K   69   69   69   71  0.00  1.41  1.00  0.53  -0.42   0.47
  61 C  109 A   69   61   61   71  0.00  1.61  1.00  0.46  -0.44   0.41
  61 C  110 L   69   69   69   71  0.00  1.30  1.00  0.57   0.07   0.48
  61 C  111 C   69   69   69   71  0.00  0.00  1.00  1.00   1.55   1.11
  61 C  112 T   69   69   69   71  0.00  1.78  1.00  0.41  -0.46   0.37
  61 C  113 E   69   57   57   71  0.00  1.71  1.00  0.43  -0.47   0.57
  61 C  114 K   69   69   69   71  0.00  1.23  1.00  0.59  -0.33   0.53
  61 C  115 L   69   69   69   71  0.00  0.81  1.00  0.73  -0.29   0.23
  61 C  116 E   69   69   69   71  0.00  1.81  1.00  0.39  -0.16   0.34
  61 C  117 Q   69   69   69   71  0.00  2.24  1.00  0.25  -0.42   0.54
  61 C  118 W   69   54   54   71  0.00  0.59  1.00  0.80  -0.02   0.31
  61 C  119 L   69   69   69   71  0.00  1.35  1.00  0.55  -0.27   0.33
  61 C  120 C   69   69   69   71  0.00  1.85  1.00  0.38  -0.40   0.60
  61 C  121 E   69   69   69   71  0.00  1.12  1.00  0.63  -0.24   0.42
  61 C  122 K   69   69   69   71  0.00  0.08  1.00  0.97   1.49   0.95
  62 K   63 S   67   58   58   71  1.58  1.18  0.47  0.61   0.33   0.29
  62 K   64 S   67   54   54   71  1.58  1.05  0.47  0.65   0.16   0.19
  62 K   65 Q   67   66   66   71  1.58  1.76  0.47  0.41   0.23   0.41
  62 K   66 V   67   66   66   71  1.58  1.27  0.47  0.58   0.17   0.29
[truncated: 131,474 more chars]
