# Supplementary material for: Comparison of Algorithms for Prediction of Protein Structural Features from Evolutionary Data
Source: PLoS One. 2016 Mar 10;11(3):e0150769. doi: 10.1371/journal.pone.0150769 (PMC4786192; doi:10.1371/journal.pone.0150769)
Supplement: S1 Software — It goes without saying that no commercial use may be made of these programs or scripts in whole or in part without express permission of the author. (GZ) [file pone.0150769.s002.gz › QRND]

   3      9
  31    110
  78     95
 112     49
  26     93
  84     43
   9    114
 121     16
  34      9
  18     90
 104     48
  28     66
  39    115
  42     65
  17     10
  34     30
  43     53
  60     82
  33     23
 113     23
  62     92
  54     83
  53     38
 104     68
