# Supplementary material for: Comparison of Algorithms for Prediction of Protein Structural Features from Evolutionary Data
Source: PLoS One. 2016 Mar 10;11(3):e0150769. doi: 10.1371/journal.pone.0150769 (PMC4786192; doi:10.1371/journal.pone.0150769)
Supplement: S1 Software — It goes without saying that no commercial use may be made of these programs or scripts in whole or in part without express permission of the author. (GZ) [file pone.0150769.s002.gz › QVAR]

136
155
162
167
169
181
189
190
193
194
194
193
194
200
189
185
200
211
210
211
211
213
216
220
230
241
248
251
286
287
287
287
287
287
287
287
287
266
281
283
278
280
282
284
279
279
276
261
265
283
290
290
290
289
288
281
275
258
251
230
226
228
224
218
217
213
220
209
208
192
202
219
219
219
209
209
209
213
213
213
215
215
214
208
203
208
224
232
233
228
226
234
235
234
235
234
232
231
231
231
229
230
228
227
219
214
189
180
178
173
183
185
187
174
141
123
120
102
94
55
23
7
3
