# Supplementary material for: Comparison of Algorithms for Prediction of Protein Structural Features from Evolutionary Data
Source: PLoS One. 2016 Mar 10;11(3):e0150769. doi: 10.1371/journal.pone.0150769 (PMC4786192; doi:10.1371/journal.pone.0150769)
Supplement: S1 Software — It goes without saying that no commercial use may be made of these programs or scripts in whole or in part without express permission of the author. (GZ) [file pone.0150769.s002.gz › renumscript]

mv cma.prd cma.p04
mv kol.prd kol.p04
mv p2p.prd p2p.p04
mv rnd.prd rnd.p04
mv svb.prd svb.p04
mv vrn.prd vrn.p04
#"p" values 4,5,6,8,10,12,14,16,18,04
#cat `ls -- cma.p* | sort` >cmap
#cat `ls -- kol.p* | sort` >kolp  
#cat `ls -- p2p.p* | sort` >p2pp
#cat `ls -- rnd.p* | sort` >rndp
#cat `ls -- svb.p* | sort` >svbp
#cat `ls -- vrn.p* | sort` >vrnp
